# Supplementary material for: Investigating cognitive-enhancing supplement use among students at a Dutch life science university
Source: PLoS One. 2025 Oct 9;20(10):e0332433. doi: 10.1371/journal.pone.0332433 (PMC12510594; doi:10.1371/journal.pone.0332433)
Supplement: S2 File — (CSV) [file pone.0332433.s002.csv]

Participant	Q0	Q29	Q1	Q2	Q3	Q4	Q4_4_TEXT	Q5	Q6	Q7	Q8	Q8_7_TEXT	Q9	Q30	Q30_1_TEXT	Q10	Q10_10_TEXT	Q12	Q15	Q15_5_TEXT	Q11	Q11_7_TEXT	Q16	Q16_15_TEXT	Q17	Q18	Q22_1	Q22_2	Q22_3	Q22_4	Q24_1	Q24_2	Q24_3	Q24_4	Q24_5	Q24_6	Q24_6_TEXT
1	Yes,I have read the above and agree to participate in the study	Yes	Female	Age < 24	Other EU Countries	MSc		Yes	Yes	No	The Internet,Social media,Family and/or friends,Medical books		No														Strongly agree	Agree	Strongly agree	Somewhat agree	Agree	Agree	Agree	Neither agree nor disagree	Strongly agree	Strongly agree	Doctors
2	Yes,I have read the above and agree to participate in the study	Yes	Male	Age ? 24	Netherlands	PhD		Yes	No	Yes	The Internet,Family and/or friends		No														Agree	Disagree	Neither agree nor disagree	Neither agree nor disagree	Neither agree nor disagree	Somewhat agree	Somewhat agree	Somewhat disagree	Agree	Neither agree nor disagree	Na
3	Yes,I have read the above and agree to participate in the study	Yes	Female	Age ? 24	Netherlands	PhD		Yes	No	No	Social media,Family and/or friends		No														Strongly agree	Neither agree nor disagree	Neither agree nor disagree	Neither agree nor disagree	Disagree	Somewhat agree	Neither agree nor disagree	Somewhat disagree	Agree	Neither agree nor disagree	Not applicable, but compulsory to fill out this field
4	Yes,I have read the above and agree to participate in the study	Yes	Female	Age ? 24	Other EU Countries	MSc		Yes	Yes	No	Family and/or friends		Yes	No		Amphetamine salt mixtures,Methylphenidate,Modafinil,Caffeine,Guarana		2 years or more	Via a friend		They increase my attention		Sleeping problems,Headaches,Anxiety		No	Yes	Agree	Strongly agree	Neither agree nor disagree	Agree	Strongly agree	Agree	Somewhat disagree	Strongly disagree	Strongly agree	Neither agree nor disagree	No other
5	Yes,I have read the above and agree to participate in the study	Yes	Female	Age < 24	Netherlands	MSc		Yes	Yes	No	The Internet,Family and/or friends		No														Agree	Somewhat disagree	Strongly agree	Neither agree nor disagree	Neither agree nor disagree	Somewhat agree	Somewhat agree	Somewhat disagree	Agree	Disagree	Friends who have not experiences
6	Yes,I have read the above and agree to participate in the study	Yes	Female	Age < 24	Other EU Countries	MSc		Not sure	No	Yes	Through commercials on tv		No														Strongly agree	Strongly disagree	Disagree	Disagree	Somewhat disagree	Somewhat disagree	Neither agree nor disagree	Somewhat disagree	Agree	Somewhat agree	Reliable Press
7	Yes,I have read the above and agree to participate in the study	Yes	Female	Age ? 24	Netherlands	MSc		Yes	Yes	Yes	The Internet		Yes	No		Modafinil,Caffeine		More than 1 month but less than 6 months	Online-shop		They activate me,They increase my attention,They increase my motivation to act,They increase my creativity		Increased heart rate,Sleeping problems,Headaches		No	Yes	Strongly agree	Neither agree nor disagree	Somewhat agree	Somewhat agree	Somewhat agree	Somewhat agree	Somewhat agree	Somewhat disagree	Strongly agree	Neither agree nor disagree	N/A
8	Yes,I have read the above and agree to participate in the study	Yes	Male	Age ? 24	Netherlands	PhD		Yes	No	Yes	The Internet,Social media,Medical books,other. Please, specify	lecture	No														Strongly agree	Disagree	Strongly disagree	Neither agree nor disagree	Neither agree nor disagree	Somewhat disagree	Somewhat agree	Strongly disagree	Strongly agree	Neither agree nor disagree
9	Yes,I have read the above and agree to participate in the study	Yes	Female	Age ? 24	Netherlands	PhD		Yes	No	No	other. Please, specify	The university	No														Strongly agree	Disagree	Somewhat agree	Neither agree nor disagree	Somewhat agree	Somewhat disagree	Disagree	Disagree	Agree	Agree	GP
10	Yes,I have read the above and agree to participate in the study	Yes	Female	Age ? 24	Other EU Countries	MSc		Yes	No	Yes	The Internet		No														Strongly agree	Strongly disagree	Strongly disagree	Strongly disagree	Strongly disagree	Strongly disagree	Strongly disagree	Strongly disagree	Somewhat agree	Disagree
11	Yes,I have read the above and agree to participate in the study	Yes	Female	Age < 24	Netherlands	BSc		Yes	No	Yes	Social media,Pharmacy		No														Strongly agree	Somewhat agree	Somewhat disagree	Somewhat agree	Disagree	Disagree	Disagree	Disagree	Strongly agree	Agree	Lecturers
12	Yes,I have read the above and agree to participate in the study	Yes	Female	Age ? 24	Netherlands	MSc		Not sure	No	Yes	The Internet		No														Strongly agree	Somewhat agree	Somewhat disagree	Neither agree nor disagree	Somewhat agree	Somewhat agree	Somewhat agree	Somewhat disagree	Agree	Neither agree nor disagree
13	Yes,I have read the above and agree to participate in the study	Yes	Male	Age < 24	Netherlands	BSc		No					No														Strongly agree	Strongly disagree	Neither agree nor disagree	Neither agree nor disagree	Strongly disagree	Strongly disagree	Neither agree nor disagree	Strongly disagree	Strongly agree	Somewhat agree	Parents
14	Yes,I have read the above and agree to participate in the study	Yes	Female	Age < 24	Netherlands	MSc		Yes	No	No	Social media,Family and/or friends		No														Strongly agree	Disagree	Somewhat agree	Neither agree nor disagree	Somewhat disagree	Agree	Neither agree nor disagree	Somewhat disagree	Somewhat agree	Neither agree nor disagree	None
15	Yes,I have read the above and agree to participate in the study	Yes	Female	Age < 24	Netherlands	BSc		Not sure	No	No	The Internet		No														Strongly agree	Disagree	Neither agree nor disagree	Neither agree nor disagree	Neither agree nor disagree	Somewhat agree	Somewhat agree	Neither agree nor disagree	Strongly agree	Neither agree nor disagree
16	Yes,I have read the above and agree to participate in the study	Yes	Female	Age ? 24	Netherlands	MSc		Yes	Yes	No	Social media,Family and/or friends		Not sure	No		Caffeine		2 years or more	In a shop in The Netherlands						Yes	Yes	Strongly agree	Somewhat agree	Somewhat agree	Neither agree nor disagree	Neither agree nor disagree	Somewhat disagree	Somewhat agree	Neither agree nor disagree	Strongly agree	Neither agree nor disagree	X
17	Yes,I have read the above and agree to participate in the study	Yes	Female	Age ? 24	Netherlands	MSc		Yes	No	Yes	The Internet,Social media		No														Strongly agree	Somewhat disagree	Somewhat agree	Strongly disagree	Strongly agree	Somewhat agree	Neither agree nor disagree	Disagree	Somewhat agree	Agree	Parents
18	Yes,I have read the above and agree to participate in the study	Yes	Female	Age < 24	Netherlands	MSc		No					No														Agree	Disagree	Somewhat disagree	Neither agree nor disagree	Somewhat agree	Somewhat agree	Neither agree nor disagree	Somewhat disagree	Agree	Neither agree nor disagree	?
19	Yes,I have read the above and agree to participate in the study	Yes	Female	Age < 24	Other EU Countries	BSc		Yes	Yes	No	Family and/or friends		Yes	Yes. Please, specify	Dexamphetamine	Amphetamine salt mixtures		Less than 1 month	In a shop in The Netherlands		They improve my short-term memory,They activate me,They increase my attention		other: Please specify	dizziness, feeling cold	No	Yes	Strongly agree	Agree	Strongly agree	Agree	Somewhat agree	Somewhat agree	Somewhat agree	Disagree	Agree	Strongly agree	medical advice
20	Yes,I have read the above and agree to participate in the study	Yes	Male	Age ? 24	Non EU	MSc		No					No														Agree	Strongly disagree	Somewhat agree	Neither agree nor disagree	Somewhat disagree	Disagree	Agree	Disagree	Strongly agree	Somewhat agree	Company website
21	Yes,I have read the above and agree to participate in the study	Yes	Female	Age < 24	Netherlands	BSc		No					No														Strongly agree	Strongly disagree	Neither agree nor disagree	Somewhat disagree	Strongly disagree	Somewhat disagree	Somewhat agree	Neither agree nor disagree	Strongly agree	Agree	Parents
22	Yes,I have read the above and agree to participate in the study	Yes	Female	Age < 24	Netherlands	BSc		Not sure	No	No	The Internet,Social media		No														Agree	Neither agree nor disagree	Neither agree nor disagree	Somewhat disagree	Disagree	Agree	Agree	Somewhat agree	Agree	Agree
23	Yes,I have read the above and agree to participate in the study	Yes	Female	Age < 24	Other EU Countries	BSc		Yes	No	No	Through commercials on tv		No														Agree	Disagree	Disagree	Disagree	Neither agree nor disagree	Neither agree nor disagree	Neither agree nor disagree	Neither agree nor disagree	Neither agree nor disagree	Neither agree nor disagree
24	Yes,I have read the above and agree to participate in the study	Yes	Female	Age < 24	Non EU	MSc		No					No														Strongly agree	Disagree	Neither agree nor disagree	Agree	Strongly disagree	Disagree	Neither agree nor disagree	Disagree	Strongly agree	Agree
25	Yes,I have read the above and agree to participate in the study	Yes	Female	Age ? 24	Non EU	MSc		No					No														Strongly agree	Strongly disagree	Neither agree nor disagree	Neither agree nor disagree	Somewhat agree	Agree	Somewhat agree	Somewhat agree	Strongly agree	Neither agree nor disagree	claim
26	Yes,I have read the above and agree to participate in the study	Yes	Female	Age ? 24	Non EU	MSc		Not sure	No	No	Pharmacy		No														Strongly agree	Neither agree nor disagree	Neither agree nor disagree	Neither agree nor disagree	Strongly agree	Strongly agree	Somewhat disagree	Somewhat disagree	Strongly agree	Strongly agree	pharmacy information
27	Yes,I have read the above and agree to participate in the study	Yes	Male	Age < 24	Netherlands	BSc		Not sure	No	Yes	Social media		No														Agree	Strongly disagree	Neither agree nor disagree	Somewhat agree	Somewhat agree	Agree	Somewhat agree	Somewhat disagree	Strongly agree	Somewhat agree
28	Yes,I have read the above and agree to participate in the study	Yes	Female	Age < 24	Netherlands	MSc		Yes	No	No	The Internet		No														Agree	Disagree	Neither agree nor disagree	Somewhat disagree	Disagree	Strongly disagree	Disagree	Strongly disagree	Agree	Agree	News websites
29	Yes,I have read the above and agree to participate in the study	Yes	Female	Age ? 24	Netherlands	MSc		Not sure	No	Yes	Family and/or friends		No														Strongly agree	Strongly disagree	Disagree	Somewhat disagree	Agree	Agree	Neither agree nor disagree	Somewhat disagree	Strongly agree	Agree	News
30	Yes,I have read the above and agree to participate in the study	Yes	Female	Age < 24	Non EU	MSc		Yes	Yes	No	Pharmacy		Yes	Yes. Please, specify	For ADHD, methylphenidate	Methylphenidate		2 years or more	In a shop in The Netherlands		They increase my motivation to act		Increased heart rate,Sleeping problems,Overstimulation,Anxiety,Tremors		Yes	No	Agree	Somewhat disagree	Neither agree nor disagree	Disagree	Agree	Somewhat agree	Agree	Somewhat disagree	Agree	Neither agree nor disagree
31	Yes,I have read the above and agree to participate in the study	Yes	Male	Age ? 24	Netherlands	MSc		Not sure	No	No	The Internet,Social media,Family and/or friends		Not sure	No		Cobalamin (vitamin B12),Other. Please specify	Vitamin D?	more than 6 months but less than 1 year	In a shop in The Netherlands		Other. Please, specify	Nothing particular but in case of vitamin D more energy if that counts	None		Yes	Yes	Strongly agree	Agree	Agree	Agree	Somewhat agree	Somewhat agree	Agree	Neither agree nor disagree	Agree	Agree	My mother
32	Yes,I have read the above and agree to participate in the study	Yes	Male	Age < 24	Other EU Countries	MSc		Not sure	No	No	Family and/or friends		No														Strongly agree	Strongly disagree	Neither agree nor disagree	Somewhat disagree	Strongly disagree	Somewhat disagree	Neither agree nor disagree	Disagree	Agree	Strongly agree	medical advice
33	Yes,I have read the above and agree to participate in the study	Yes	Female	Age ? 24	Other EU Countries	MSc		Yes	Yes	No	The Internet,Family and/or friends,Pharmacy,Through commercials on tv		No														Strongly agree	Strongly disagree	Neither agree nor disagree	Neither agree nor disagree	Neither agree nor disagree	Somewhat agree	Strongly disagree	Strongly disagree	Agree	Neither agree nor disagree
34	Yes,I have read the above and agree to participate in the study	Yes	Female	Age ? 24	Netherlands	MSc		Yes	Yes	Yes	The Internet,Social media		No														Strongly agree	Somewhat agree	Neither agree nor disagree	Neither agree nor disagree	Agree	Somewhat agree	Neither agree nor disagree	Somewhat disagree	Strongly agree	Neither agree nor disagree	?
35	Yes,I have read the above and agree to participate in the study	Yes	Female	Age < 24	Other EU Countries	MSc		No					No														Agree	Disagree	Somewhat agree	Somewhat disagree	Strongly disagree	Somewhat agree	Agree	Disagree	Agree	Agree	Doctors
36	Yes,I have read the above and agree to participate in the study	Yes	Male	Age < 24	Netherlands	BSc		Yes	No	No	The Internet,Social media		No														Strongly agree	Somewhat disagree	Neither agree nor disagree	Disagree	Disagree	Somewhat disagree	Neither agree nor disagree	Strongly disagree	Agree	Neither agree nor disagree	-
37	Yes,I have read the above and agree to participate in the study	Yes	Male	Age ? 24	Netherlands	MSc		Not sure	No	No	Family and/or friends,other. Please, specify	The news	No														Strongly agree	Somewhat agree	Neither agree nor disagree	Disagree	Somewhat disagree	Disagree	Somewhat disagree	Disagree	Agree	Neither agree nor disagree	Depents on the source of the pils
38	Yes,I have read the above and agree to participate in the study	Yes	Female	Age < 24	Netherlands	BSc		No					No														Strongly agree	Disagree	Neither agree nor disagree	Disagree	Disagree	Disagree	Neither agree nor disagree	Disagree	Agree	Strongly disagree	Nothing
39	Yes,I have read the above and agree to participate in the study	Yes	Female	Age < 24	Netherlands	MSc		Yes	No	Yes	Social media,Family and/or friends		No														Strongly agree	Disagree	Disagree	Somewhat agree	Agree	Somewhat agree	Somewhat disagree	Disagree	Agree	Neither agree nor disagree	.
40	Yes,I have read the above and agree to participate in the study	Yes	Female	Age ? 24	Netherlands	PhD		Yes	No	Yes	The Internet,Social media,Family and/or friends		No														Strongly agree	Somewhat agree	Neither agree nor disagree	Disagree	Somewhat agree	Somewhat agree	Neither agree nor disagree	Somewhat disagree	Strongly agree	Neither agree nor disagree	-
41	Yes,I have read the above and agree to participate in the study	Yes	Female	Age < 24	Netherlands	MSc		Yes	No	Yes	Family and/or friends		No														Strongly agree	Strongly disagree	Somewhat disagree	Neither agree nor disagree	Somewhat disagree	Somewhat disagree	Somewhat disagree	Somewhat disagree	Agree	Neither agree nor disagree	?
42	Yes,I have read the above and agree to participate in the study	Yes	Female	Age < 24	Netherlands	MSc		Not sure	No	Yes	The Internet,Social media		No														Strongly agree	Disagree	Disagree	Disagree	Disagree	Neither agree nor disagree	Disagree	Disagree	Agree	Somewhat agree	Family
43	Yes,I have read the above and agree to participate in the study	Yes	Male	Age < 24	Netherlands	BSc		Yes	No	Yes	Social media		No														Strongly agree	Disagree	Strongly disagree	Disagree	Disagree	Strongly disagree	Strongly disagree	Strongly disagree	Strongly agree	Agree	News paper
44	Yes,I have read the above and agree to participate in the study	Yes	Male	Age < 24	Netherlands	BSc		Not sure	No	Yes	Family and/or friends		No														Strongly agree	Strongly disagree	Somewhat disagree	Neither agree nor disagree	Somewhat agree	Strongly disagree	Disagree	Strongly disagree	Agree	Strongly disagree
45	Yes,I have read the above and agree to participate in the study	Yes	Female	Age ? 24	Netherlands	PhD		Yes	No	Yes	The Internet,Social media		No
46	Yes,I have read the above and agree to participate in the study	Yes	Female	Age < 24	Netherlands	MSc		Yes	Yes	No	The Internet,Social media,Family and/or friends		No														Strongly agree	Somewhat disagree	Agree	Somewhat agree	Agree	Somewhat agree	Neither agree nor disagree	Neither agree nor disagree	Strongly agree	Strongly agree	The law
47	Yes,I have read the above and agree to participate in the study	Yes	Female	Age ? 24	Netherlands	PhD		Not sure	No	Yes	The Internet,Social media,Family and/or friends		No														Strongly agree	Disagree	Somewhat disagree	Somewhat disagree	Strongly disagree	Strongly disagree	Somewhat agree	Disagree	Strongly agree	Agree	Specific websites, like lareb and pharmatherapeutisch compas
48	Yes,I have read the above and agree to participate in the study	Yes	Female	Age < 24	Netherlands	MSc		Not sure	No	Yes	Family and/or friends		No														Strongly agree	Disagree	Somewhat disagree	Neither agree nor disagree	Strongly disagree	Disagree	Strongly disagree	Strongly disagree	Somewhat agree	Neither agree nor disagree	-
49	Yes,I have read the above and agree to participate in the study	Yes	Female	Age ? 24	Non EU	PhD		Yes	Yes	No	The Internet,Social media,Family and/or friends		Yes
50	Yes,I have read the above and agree to participate in the study	Yes	Female	Age < 24	Netherlands	BSc		Yes	No	Yes	The Internet,Social media,Medical books		No														Agree	Disagree	Somewhat agree	Somewhat agree	Agree	Somewhat agree	Agree	Disagree	Strongly agree	Strongly agree	Textbooks
51	Yes,I have read the above and agree to participate in the study	Yes	Female	Age ? 24	Netherlands	MSc		Yes	No	No	The Internet,Social media,Family and/or friends		No														Strongly agree	Somewhat disagree	Somewhat agree	Neither agree nor disagree	Somewhat agree	Somewhat agree	Neither agree nor disagree	Neither agree nor disagree	Agree	Agree	Official advice
52	Yes,I have read the above and agree to participate in the study	Yes	Female	Age < 24	Netherlands	MSc		Not sure	No	Yes	other. Please, specify	I think through the news	No														Strongly agree	Disagree	Disagree	Disagree	Neither agree nor disagree	Somewhat agree	Agree	Somewhat disagree	Strongly agree	Agree	Authorities on medicines/drugs
53	Yes,I have read the above and agree to participate in the study	Yes	Female	Age ? 24	Netherlands	MSc		Yes	No	No	other. Please, specify	I worked as a drugstore employee	No														Agree	Agree	Agree	Neither agree nor disagree	Somewhat disagree	Strongly agree	Agree	Somewhat agree	Strongly agree	Neither agree nor disagree	0
54	Yes,I have read the above and agree to participate in the study	Yes	Female	Age < 24	Netherlands	MSc		Not sure	No	Yes	Social media		No														Strongly disagree	Disagree	Neither agree nor disagree	Neither agree nor disagree	Somewhat disagree	Somewhat agree	Agree	Disagree	Strongly agree	Neither agree nor disagree
55	Yes,I have read the above and agree to participate in the study	Yes	Male	Age < 24	Netherlands	MSc		No					No														Strongly agree	Strongly disagree	Somewhat agree	Neither agree nor disagree	Agree	Neither agree nor disagree	Agree	Strongly disagree	Agree	Neither agree nor disagree	Nvt
56	Yes,I have read the above and agree to participate in the study	Yes	Male	Age < 24	Netherlands	MSc		Yes	No	No	The Internet,Social media		No														Strongly agree	Neither agree nor disagree	Agree	Neither agree nor disagree	Neither agree nor disagree	Agree	Somewhat disagree	Disagree	Strongly agree	Neither agree nor disagree
57	Yes,I have read the above and agree to participate in the study	Yes	Female	Age ? 24	Netherlands	PhD		Yes	Yes	Yes	The Internet,Social media,Family and/or friends		No														Strongly agree	Strongly disagree	Strongly disagree	Somewhat disagree	Disagree	Disagree	Disagree	Strongly disagree	Somewhat agree	Neither agree nor disagree
58	Yes,I have read the above and agree to participate in the study	Yes	Female	Age < 24	Netherlands	MSc		No					No														Strongly agree	Disagree	Disagree	Disagree	Somewhat disagree	Somewhat disagree	Somewhat disagree	Disagree	Somewhat agree	Agree	Doctors
59	Yes,I have read the above and agree to participate in the study	Yes	Female	Age < 24	Netherlands	BSc		Yes	No	Yes	Family and/or friends		No														Strongly agree	Disagree	Neither agree nor disagree	Neither agree nor disagree	Neither agree nor disagree	Somewhat agree	Agree	Somewhat disagree	Strongly agree	Neither agree nor disagree	/
60	Yes,I have read the above and agree to participate in the study	Yes	Female	Age < 24	Netherlands	BSc		Not sure	No	No	The Internet,Social media,Family and/or friends		No														Strongly agree	Strongly disagree	Neither agree nor disagree	Neither agree nor disagree	Strongly disagree	Somewhat agree	Strongly disagree	Strongly disagree	Strongly agree	Neither agree nor disagree	/
61	Yes,I have read the above and agree to participate in the study	Yes	Female	Age < 24	Netherlands	MSc		Yes	No	Yes	The Internet,Social media		No														Strongly agree	Neither agree nor disagree	Neither agree nor disagree	Somewhat disagree	Disagree	Disagree	Somewhat disagree	Strongly disagree	Strongly agree	Strongly agree	Pharmacy
62	Yes,I have read the above and agree to participate in the study	Yes	Male	Age ? 24	Non EU	PhD		No					No														Neither agree nor disagree	Disagree	Neither agree nor disagree	Neither agree nor disagree	Neither agree nor disagree	Neither agree nor disagree	Neither agree nor disagree	Neither agree nor disagree	Neither agree nor disagree	Neither agree nor disagree
63	Yes,I have read the above and agree to participate in the study	Yes	Male	Age < 24	Netherlands	BSc		No					No														Strongly agree	Strongly disagree	Neither agree nor disagree	Neither agree nor disagree	Agree	Somewhat agree	Somewhat agree	Somewhat disagree	Agree	Neither agree nor disagree
64	Yes,I have read the above and agree to participate in the study	Yes	Female	Age < 24	Netherlands	BSc		No					No														Strongly agree	Disagree	Neither agree nor disagree	Neither agree nor disagree	Somewhat agree	Somewhat agree	Agree	Somewhat disagree	Strongly agree	Neither agree nor disagree
65	Yes,I have read the above and agree to participate in the study	Yes	Male	Age ? 24	Netherlands	MSc		Yes	Yes	No	The Internet,Family and/or friends		Yes	Yes. Please, specify	Ritalin for ADD	Cobalamin (vitamin B12),Pyridoxine (vitamin B6),Other. Please specify	Lion's Mane, Dexamphetamine	2 years or more	Online-shop		They improve my short-term memory,They improve my long-term memory,They increase my attention		Fatigue		Yes	Yes	Agree	Somewhat agree	Agree	Somewhat agree	Agree	Somewhat agree	Agree	Disagree	Strongly agree	Neither agree nor disagree
66	Yes,I have read the above and agree to participate in the study	Yes	Female	Age < 24	Netherlands	MSc		No					No														Agree	Somewhat agree	Somewhat agree	Somewhat agree	Agree	Agree	Somewhat agree	Somewhat agree	Agree	Neither agree nor disagree
67	Yes,I have read the above and agree to participate in the study	Yes	Male	Age < 24	Netherlands	BSc		Yes	No	No	Family and/or friends		No														Agree	Neither agree nor disagree	Somewhat disagree	Somewhat disagree	Somewhat agree	Somewhat agree	Somewhat agree	Somewhat disagree	Agree	Strongly disagree	:)
68	Yes,I have read the above and agree to participate in the study	Yes	Female	Age ? 24	Non EU	MSc		No					No														Strongly agree	Neither agree nor disagree	Neither agree nor disagree	Neither agree nor disagree	Somewhat agree	Somewhat agree	Somewhat agree	Disagree	Agree	Neither agree nor disagree
69	Yes,I have read the above and agree to participate in the study	Yes	Male	Age < 24	Netherlands	BSc		Yes	No	Yes	Family and/or friends		No														Agree	Somewhat agree	Agree	Neither agree nor disagree	Disagree	Agree	Agree	Somewhat disagree	Agree	Neither agree nor disagree
70	Yes,I have read the above and agree to participate in the study	Yes	Male	Age < 24	Netherlands	BSc		Yes	No	Yes	The Internet,Social media,Through commercials on tv		No														Strongly agree	Somewhat disagree	Neither agree nor disagree	Somewhat disagree	Agree	Neither agree nor disagree	Somewhat agree	Disagree	Strongly agree	Neither agree nor disagree
71	Yes,I have read the above and agree to participate in the study	Yes	Female	Age < 24	Netherlands	BSc		Yes	Yes	No	Family and/or friends		Yes	No		Amphetamine salt mixtures,Caffeine		Less than 1 month	Via a friend		They activate me,They increase my attention,They increase my motivation to act		None		No	Yes	Somewhat agree	Agree	Agree	Somewhat agree	Somewhat agree	Somewhat agree	Agree	Disagree	Strongly agree	Neither agree nor disagree
72	Yes,I have read the above and agree to participate in the study	Yes	Female	Age < 24	Netherlands	MSc		Yes	No	No	Family and/or friends		No														Agree	Somewhat disagree	Agree	Agree	Agree	Agree	Agree	Somewhat disagree	Strongly agree	Strongly agree	?
73	Yes,I have read the above and agree to participate in the study	Yes	Female	Age ? 24	Non EU	MSc		No					No														Neither agree nor disagree	Neither agree nor disagree	Neither agree nor disagree	Neither agree nor disagree	Neither agree nor disagree	Neither agree nor disagree	Neither agree nor disagree	Neither agree nor disagree	Neither agree nor disagree	Neither agree nor disagree
74	Yes,I have read the above and agree to participate in the study	Yes	Female	Age < 24	Netherlands	BSc		Yes	Yes	No	The Internet,Family and/or friends		Yes	No		Methylphenidate		Less than 1 month	Via a friend		They activate me,Other. Please, specify	My brain went silent, I wasnt having 100 thougts at the same moment	None		No	Yes	Strongly agree	Neither agree nor disagree	Somewhat agree	Neither agree nor disagree	Somewhat agree	Somewhat disagree	Somewhat agree	Disagree	Agree	Strongly agree	The medicins in the EU are so much tested, that I have much trust in them
75	Yes,I have read the above and agree to participate in the study	Yes	Female	Age ? 24	Netherlands	MSc		Yes	No	Yes	Family and/or friends,Pharmacy		Not sure	No		Cobalamin (vitamin B12)		Less than 1 month	In a shop in The Netherlands		Other. Please, specify	To decrease deficiency, I never take them multiple days after each other	None		No	Yes	Strongly agree	Agree	Agree	Neither agree nor disagree	Somewhat agree	Somewhat agree	Agree	Disagree	Strongly agree	Strongly agree	Information on the box or bottle
76	Yes,I have read the above and agree to participate in the study	Yes	Female	Age < 24	Netherlands	MSc		Yes	No	No	The Internet,Family and/or friends		No														Agree	Somewhat disagree	Somewhat disagree	Disagree	Disagree	Somewhat disagree	Somewhat disagree	Strongly disagree	Somewhat agree	Neither agree nor disagree
77	Yes,I have read the above and agree to participate in the study	Yes	Female	Age < 24	Other EU Countries	BSc		Not sure	No	No	Social media		No														Agree	Disagree	Neither agree nor disagree	Neither agree nor disagree	Neither agree nor disagree	Neither agree nor disagree	Somewhat disagree	Disagree	Somewhat agree	Neither agree nor disagree
78	Yes,I have read the above and agree to participate in the study	Yes	Female	Age ? 24	Netherlands	MSc		Yes	No	No	Family and/or friends		No														Strongly agree	Strongly disagree	Neither agree nor disagree	Neither agree nor disagree	Disagree	Somewhat agree	Somewhat agree	Disagree	Agree	Neither agree nor disagree	/
79	Yes,I have read the above and agree to participate in the study	Yes	Male	Age ? 24	Non EU	MSc		Yes	Yes	No	The Internet,Social media		Yes	No		Cobalamin (vitamin B12),Other. Please specify	Ashwagandha, bacopa	Less than 1 month	Online-shop		They improve my short-term memory,They improve my long-term memory,They increase my attention		None		No	Yes	Strongly agree	Agree	Neither agree nor disagree	Neither agree nor disagree	Somewhat agree	Somewhat agree	Agree	Neither agree nor disagree	Strongly agree	Neither agree nor disagree
80	Yes,I have read the above and agree to participate in the study	Yes	Female	Age < 24	Non EU	BSc		No					No														Strongly agree	Strongly disagree	Neither agree nor disagree	Somewhat agree	Somewhat agree	Neither agree nor disagree	Somewhat disagree	Strongly disagree	Strongly agree	Somewhat agree	Social environment
81	Yes,I have read the above and agree to participate in the study	Yes	Female	Age < 24	Netherlands	BSc		No					No														Strongly agree	Somewhat disagree	Disagree	Neither agree nor disagree	Somewhat disagree	Somewhat disagree	Somewhat disagree	Disagree	Strongly agree	Neither agree nor disagree	-
82	Yes,I have read the above and agree to participate in the study	Yes	Female	Age ? 24	Other EU Countries	MSc		Not sure	No	No			No														Neither agree nor disagree	Disagree	Neither agree nor disagree	Neither agree nor disagree	Neither agree nor disagree	Neither agree nor disagree	Neither agree nor disagree	Neither agree nor disagree	Somewhat agree	Neither agree nor disagree	Friends
83	Yes,I have read the above and agree to participate in the study	Yes	Male	Age ? 24	Non EU	MSc		No					No														Strongly agree	Strongly disagree	Neither agree nor disagree	Neither agree nor disagree	Agree	Agree	Disagree	Disagree	Agree	Agree	Ingredient list
84	Yes,I have read the above and agree to participate in the study	Yes	Male	Age < 24	Netherlands	BSc		Not sure	No	No	Family and/or friends		No														Agree	Strongly disagree	Neither agree nor disagree	Neither agree nor disagree	Somewhat agree	Somewhat agree	Agree	Disagree	Strongly agree	Neither agree nor disagree	No
85	Yes,I have read the above and agree to participate in the study	Yes	Male	Age < 24	Netherlands	MSc		Yes	No	No	The Internet,Social media		No														Agree	Somewhat disagree	Agree	Neither agree nor disagree	Somewhat agree	Somewhat disagree	Agree	Disagree	Strongly agree	Somewhat agree	brand
86	Yes,I have read the above and agree to participate in the study	Yes	Female	Age < 24	Netherlands	BSc		Yes	Yes	Yes	Social media,Family and/or friends		No														Strongly agree	Disagree	Agree	Neither agree nor disagree	Somewhat agree	Neither agree nor disagree	Somewhat agree	Somewhat disagree	Strongly agree	Neither agree nor disagree
87	Yes,I have read the above and agree to participate in the study	Yes	Female	Age < 24	Non EU	BSc		No					No														Agree	Strongly disagree	Somewhat agree	Neither agree nor disagree	Somewhat disagree	Agree	Agree	Disagree	Strongly agree	Strongly agree	assurance from competent authorities
88	Yes,I have read the above and agree to participate in the study	Yes	Female	Age < 24	Netherlands	MSc		Not sure	No	No	Social media		No														Strongly agree	Disagree	Neither agree nor disagree	Somewhat agree	Agree	Somewhat agree	Neither agree nor disagree	Disagree	Agree	Neither agree nor disagree	Myself
89	Yes,I have read the above and agree to participate in the study	Yes	Male	Age ? 24	Non EU	MSc		No					No														Strongly agree	Somewhat disagree	Somewhat disagree	Somewhat disagree	Somewhat disagree	Neither agree nor disagree	Somewhat disagree	Somewhat disagree	Somewhat disagree	Neither agree nor disagree
90	Yes,I have read the above and agree to participate in the study	Yes	Female	Age ? 24	Non EU	MSc		Not sure	No	No	Pharmacy		No														Strongly agree	Somewhat disagree	Neither agree nor disagree	Neither agree nor disagree	Agree	Agree	Somewhat agree	Agree	Agree	Agree	review from the seller website
91	Yes,I have read the above and agree to participate in the study	Yes	Male	Age < 24	Netherlands	MSc		Yes	Yes	No	The Internet,Social media		Yes	No		Caffeine,Other. Please specify	No idea what is in it	More than 1 year but less than 2 years	Online-shop		Other. Please, specify	None	None		No	No	Strongly agree	Agree	Strongly agree	Neither agree nor disagree	Agree	Agree	Strongly agree	Agree	Strongly agree	Neither agree nor disagree	?
92	Yes,I have read the above and agree to participate in the study	Yes	Female	Age < 24	Netherlands	BSc		No					Not sure	No		Cobalamin (vitamin B12)		Less than 1 month	Other. Please specify	Via my parents	Other. Please, specify	None	None		No	Yes	Strongly agree	Strongly disagree	Neither agree nor disagree	Neither agree nor disagree	Agree	Somewhat agree	Somewhat agree	Neither agree nor disagree	Strongly agree	Somewhat disagree	Advertisments
93	Yes,I have read the above and agree to participate in the study	Yes	Female	Age ? 24	Non EU	MSc		No					No														Strongly agree	Strongly disagree	Somewhat disagree	Neither agree nor disagree	Neither agree nor disagree	Neither agree nor disagree	Neither agree nor disagree	Neither agree nor disagree	Agree	Agree
94	Yes,I have read the above and agree to participate in the study	Yes	Female	Age < 24	Netherlands	BSc		No					No														Strongly agree	Somewhat disagree	Somewhat agree	Somewhat agree	Agree	Agree	Agree	Neither agree nor disagree	Strongly agree	Neither agree nor disagree
95	Yes,I have read the above and agree to participate in the study	Yes	Male	Age < 24	Netherlands	BSc		Not sure	No	No			No														Strongly agree	Somewhat disagree	Neither agree nor disagree	Neither agree nor disagree	Somewhat disagree	Strongly disagree	Disagree	Strongly disagree	Somewhat agree	Somewhat disagree	Family
96	Yes,I have read the above and agree to participate in the study	Yes	Male	Age < 24	Netherlands	BSc		No					No														Strongly agree	Disagree	Neither agree nor disagree	Neither agree nor disagree	Somewhat disagree	Strongly disagree	Somewhat agree	Disagree	Strongly agree	Neither agree nor disagree
97	Yes,I have read the above and agree to participate in the study	Yes	Female	Age ? 24	Netherlands	MSc		Not sure	Yes	No	The Internet		No														Agree	Somewhat disagree	Neither agree nor disagree	Somewhat disagree	Somewhat disagree	Somewhat disagree	Somewhat agree	Strongly disagree	Agree	Neither agree nor disagree	-
98	Yes,I have read the above and agree to participate in the study	Yes	Female	Age < 24	Netherlands	BSc		Yes	No	Yes	The Internet,Social media,other. Please, specify	At pictures about pharmacology	No														Strongly agree	Somewhat agree	Disagree	Neither agree nor disagree	Neither agree nor disagree	Somewhat agree	Disagree	Strongly disagree	Strongly agree	Somewhat disagree	The stores selling the pills
99	Yes,I have read the above and agree to participate in the study	Yes	Female	Age ? 24	Non EU	MSc		No					No														Neither agree nor disagree	Neither agree nor disagree	Agree	Agree	Somewhat agree	Neither agree nor disagree	Neither agree nor disagree	Neither agree nor disagree	Neither agree nor disagree	Neither agree nor disagree
100	Yes,I have read the above and agree to participate in the study	Yes	Female	Age ? 24	Netherlands	MSc		Yes	No	No	Social media,Family and/or friends		No														Agree	Neither agree nor disagree	Somewhat disagree	Neither agree nor disagree	Agree	Somewhat agree	Neither agree nor disagree	Somewhat disagree	Agree	Neither agree nor disagree
101	Yes,I have read the above and agree to participate in the study	Yes	Female	Age < 24	Netherlands	BSc		Yes	No	No	Family and/or friends		No														Strongly agree	Strongly disagree	Neither agree nor disagree	Neither agree nor disagree	Somewhat disagree	Somewhat disagree	Somewhat agree	Disagree	Strongly agree	Strongly disagree
102	Yes,I have read the above and agree to participate in the study	Yes	Male	Age ? 24	Netherlands	MSc		Yes	Yes	No	The Internet,Social media,other. Please, specify	Podcasts like huberman lab or modern wisdom	Yes	No		Caffeine,Other. Please specify	L-theanine and L-tyrosine	more than 6 months but less than 1 year	Online-shop		They increase my motivation to act,Other. Please, specify	L-theanine to offset the stimulating effects of caffeine in coffee which can create low levels of anxiety and jitters and thus remain in a calm collected focus	None		No	Yes	Strongly agree	Somewhat agree	Somewhat agree	Somewhat agree	Agree	Somewhat agree	Agree	Neither agree nor disagree	Agree	Somewhat agree	Podcasts which use scientific sources
103	Yes,I have read the above and agree to participate in the study	Yes	Female	Age < 24	Other EU Countries	BSc		No					No														Strongly agree	Disagree	Neither agree nor disagree	Neither agree nor disagree	Neither agree nor disagree	Neither agree nor disagree	Somewhat agree	Somewhat agree	Neither agree nor disagree	Neither agree nor disagree
104	Yes,I have read the above and agree to participate in the study	Yes	Female	Age < 24	Non EU	MSc		Yes	Yes	No	Family and/or friends		No														Strongly agree	Somewhat agree	Agree	Somewhat agree	Disagree	Somewhat agree	Neither agree nor disagree	Disagree	Strongly agree	Agree	Professors
105	Yes,I have read the above and agree to participate in the study	Yes	Female	Age ? 24	Netherlands	MSc		No					No														Strongly agree	Strongly disagree	Neither agree nor disagree	Neither agree nor disagree	Neither agree nor disagree	Somewhat disagree	Somewhat disagree	Strongly disagree	Somewhat agree	Agree	Medical adviseurs
106	Yes,I have read the above and agree to participate in the study	Yes	Female	Age ? 24	Other EU Countries	MSc		Yes	Yes	No	Pharmacy		Yes	No		Caffeine,Other. Please specify	Fish oil	Less than 1 month	Other. Please specify	Pharmacy	Other. Please, specify	None	None		No	Yes	Strongly agree	Strongly disagree	Neither agree nor disagree	Neither agree nor disagree	Disagree	Neither agree nor disagree	Neither agree nor disagree	Neither agree nor disagree	Neither agree nor disagree	Neither agree nor disagree	None
107	Yes,I have read the above and agree to participate in the study	Yes	Female	Age < 24	Netherlands	MSc		Not sure	No	No	Social media		No														Strongly agree	Disagree	Neither agree nor disagree	Neither agree nor disagree	Somewhat disagree	Somewhat disagree	Somewhat agree	Neither agree nor disagree	Strongly agree	Neither agree nor disagree
108	Yes,I have read the above and agree to participate in the study	Yes	Male	Age < 24	Netherlands	BSc		Yes	Yes	No	other. Please, specify	Studenthouse	Yes	No		Caffeine,Other. Please specify	ADHD treatment pill	Less than 1 month	Via a friend		They improve my short-term memory,They activate me,They increase my attention,They increase my motivation to act		Increased heart rate,Sleeping problems		No	Yes	Strongly agree	Neither agree nor disagree	Somewhat disagree	Somewhat disagree	Neither agree nor disagree	Somewhat disagree	Somewhat disagree	Disagree	Somewhat agree	Neither agree nor disagree
109	Yes,I have read the above and agree to participate in the study	Yes	Female	Age ? 24	Netherlands	MSc		Yes	No	No	The Internet,Social media,Family and/or friends		No														Agree	Disagree	Somewhat disagree	Neither agree nor disagree	Somewhat agree	Somewhat agree	Somewhat agree	Disagree	Agree	Agree	Label backaging
110	Yes,I have read the above and agree to participate in the study	Yes	Female	Age ? 24	Non EU	MSc		Yes	Yes	No	Pharmacy,Medical books		Yes	No		Other. Please specify	It's a Complement with Rhodiola rosea, thiamine, riboflavine, pyroxidine, folic acid and cyanocobalamin	More than 1 year but less than 2 years	Other. Please specify	In a pharmacy in my home country	They activate me,They increase my attention,Other. Please, specify	Increase of concentration and energy	other: Please specify	It makes me urinate with a more fosfo yellow color because of the ingredients	No	Yes	Strongly agree	Disagree	Somewhat agree	Agree	Neither agree nor disagree	Neither agree nor disagree	Disagree	Strongly disagree	Strongly agree	Neither agree nor disagree	.
111	Yes,I have read the above and agree to participate in the study	Yes	Female	Age ? 24	Netherlands	MSc		No					No														Strongly agree	Strongly disagree	Neither agree nor disagree	Neither agree nor disagree	Disagree	Somewhat disagree	Somewhat disagree	Disagree	Agree	Neither agree nor disagree
112	Yes,I have read the above and agree to participate in the study	Yes	Female	Age ? 24	Non EU	MSc		No					No														Strongly agree	Disagree	Neither agree nor disagree	Agree	Disagree	Disagree	Disagree	Disagree	Disagree	Strongly agree	No info
113	Yes,I have read the above and agree to participate in the study	Yes	Female	Age < 24	Non EU	BSc		Yes	Yes	No	The Internet,Social media,Pharmacy		Yes	No		Caffeine,Cobalamin (vitamin B12),Guarana,Pyridoxine (vitamin B6)		More than 1 month but less than 6 months	Online-shop		Other. Please, specify	Nothing	Increased heart rate,Vomiting,Anxiety,Tremors		No	Yes	Strongly agree	Disagree	Neither agree nor disagree	Neither agree nor disagree	Somewhat agree	Neither agree nor disagree	Disagree	Strongly disagree	Somewhat agree	Neither agree nor disagree	RIVM
114	Yes,I have read the above and agree to participate in the study	Yes	Prefer not to say	Age < 24	Netherlands	BSc		Not sure	No	Yes	Social media,other. Please, specify	News	No														Strongly agree	Disagree	Neither agree nor disagree	Neither agree nor disagree	Neither agree nor disagree	Disagree	Somewhat disagree	Strongly disagree	Agree	Somewhat agree	News
115	Yes,I have read the above and agree to participate in the study	Yes	Male	Age < 24	Netherlands	BSc		Yes	No	No	Family and/or friends		No														Strongly agree	Disagree	Somewhat disagree	Neither agree nor disagree	Neither agree nor disagree	Somewhat disagree	Somewhat disagree	Strongly disagree	Somewhat agree	Neither agree nor disagree
116	Yes,I have read the above and agree to participate in the study	Yes	Female	Age < 24	Other EU Countries	MSc		Yes	Yes	No	other. Please, specify	My Psychiatrist	Yes	Yes. Please, specify	Methylphenidate, 10mg, 2 pills in the morning	Methylphenidate		more than 6 months but less than 1 year	In a shop in The Netherlands		They activate me,They increase my attention,They increase my motivation to act		other: Please specify	Appetite loss	No	Yes	Strongly agree	Agree	Agree	Neither agree nor disagree	Agree	Agree	Neither agree nor disagree	Neither agree nor disagree	Agree	Agree	Medical professionals
117	Yes,I have read the above and agree to participate in the study	Yes	Female	Age < 24	Netherlands	BSc		No					No														Strongly agree	Disagree	Neither agree nor disagree	Neither agree nor disagree	Neither agree nor disagree	Somewhat disagree	Disagree	Strongly disagree	Agree	Neither agree nor disagree
118	Yes,I have read the above and agree to participate in the study	Yes	Female	Age < 24	Netherlands	MSc		Yes	Yes	No	Social media		No														Strongly agree	Disagree	Neither agree nor disagree	Neither agree nor disagree	Agree	Agree	Somewhat agree	Somewhat agree	Agree	Agree	Friends
119	Yes,I have read the above and agree to participate in the study	Yes	Female	Age < 24	Other EU Countries	BSc		Yes	No	No	The Internet,Social media,Family and/or friends,Through commercials on tv		No														Strongly agree	Disagree	Neither agree nor disagree	Neither agree nor disagree	Disagree	Somewhat agree	Somewhat agree	Neither agree nor disagree	Agree	Neither agree nor disagree
120	Yes,I have read the above and agree to participate in the study	Yes	Male	Age < 24	Netherlands	BSc		Yes	No	No	Family and/or friends		No														Strongly agree	Strongly disagree	Strongly disagree	Strongly disagree	Strongly disagree	Strongly disagree	Somewhat agree	Strongly disagree	Strongly agree	Neither agree nor disagree
121	Yes,I have read the above and agree to participate in the study	Yes	Female	Age < 24	Other EU Countries	BSc		Yes	Yes	No	Family and/or friends		No														Strongly agree	Somewhat disagree	Neither agree nor disagree	Strongly agree	Agree	Somewhat agree	Somewhat agree	Somewhat disagree	Agree	Agree	Pharmacy
122	Yes,I have read the above and agree to participate in the study	Yes	Male	Age < 24	Netherlands	BSc		Yes	No	No	The Internet,Social media,other. Please, specify	Heb er ooit een Nederlands presentatie over gedaan op de middelbare school	No														Strongly agree	Somewhat agree	Somewhat disagree	Strongly disagree	Neither agree nor disagree	Neither agree nor disagree	Disagree	Disagree	Agree	Neither agree nor disagree
123	Yes,I have read the above and agree to participate in the study	Yes	Female	Age < 24	Netherlands	BSc		Yes	No	No	The Internet,Social media,Family and/or friends		No														Strongly agree	Strongly disagree	Neither agree nor disagree	Neither agree nor disagree	Somewhat disagree	Disagree	Somewhat disagree	Disagree	Somewhat agree	Somewhat disagree	Familie/ Friends
124	Yes,I have read the above and agree to participate in the study	Yes	Male	Age ? 24	Netherlands	MSc		Yes	No	No	The Internet,Social media,Family and/or friends,Pharmacy		No														Somewhat agree	Disagree	Somewhat agree	Neither agree nor disagree	Neither agree nor disagree	Neither agree nor disagree	Neither agree nor disagree	Neither agree nor disagree	Neither agree nor disagree	Agree
125	Yes,I have read the above and agree to participate in the study	Yes	Female	Age < 24	Other EU Countries	MSc		Yes	No	No	Social media,Family and/or friends		No														Strongly agree	Disagree	Somewhat disagree	Agree	Disagree	Disagree	Disagree	Disagree	Agree	Agree	M
126	Yes,I have read the above and agree to participate in the study	Yes	Female	Age < 24	Non EU	MSc		No					No														Agree	Strongly disagree	Neither agree nor disagree	Neither agree nor disagree	Strongly disagree	Somewhat disagree	Somewhat agree	Somewhat agree	Agree	Neither agree nor disagree	N/a
127	Yes,I have read the above and agree to participate in the study	Yes	Female	Age < 24	Netherlands	BSc		Yes	No	No	The Internet,Social media,Family and/or friends		No														Strongly agree	Disagree	Neither agree nor disagree	Somewhat disagree	Disagree	Somewhat agree	Neither agree nor disagree	Disagree	Agree	Neither agree nor disagree	.
128	Yes,I have read the above and agree to participate in the study	Yes	Male	Age < 24	Netherlands	MSc		Yes	No	Yes	The Internet,Social media		No														Neither agree nor disagree	Disagree	Neither agree nor disagree	Somewhat disagree	Strongly disagree	Disagree	Somewhat disagree	Disagree	Somewhat agree	Somewhat agree	The news
129	Yes,I have read the above and agree to participate in the study	Yes	Male	Age < 24	Netherlands	BSc		Not sure	No	No	The Internet,Social media,Family and/or friends		No														Strongly agree	Strongly disagree	Neither agree nor disagree	Neither agree nor disagree	Agree	Agree	Agree	Disagree	Agree	Neither agree nor disagree
130	Yes,I have read the above and agree to participate in the study	Yes	Female	Age < 24	Non EU	BSc		No					No														Strongly agree	Strongly disagree	Somewhat disagree	Somewhat disagree	Somewhat agree	Somewhat agree	Somewhat disagree	Disagree	Agree	Somewhat disagree	others
131	Yes,I have read the above and agree to participate in the study	Yes	Female	Age ? 24	Netherlands	MSc		No					No														Agree	Disagree	Neither agree nor disagree	Neither agree nor disagree	Neither agree nor disagree	Neither agree nor disagree	Neither agree nor disagree	Neither agree nor disagree	Neither agree nor disagree	Neither agree nor disagree
132	Yes,I have read the above and agree to participate in the study	Yes	Female	Age < 24	Netherlands	BSc		Yes	Yes	No	The Internet,Family and/or friends		Yes	No		Methylphenidate		Less than 1 month	Online-shop		They activate me,They increase my attention,They increase my motivation to act		Increased heart rate,Headaches		No	Yes	Agree	Agree	Somewhat agree	Neither agree nor disagree	Agree	Agree	Somewhat agree	Disagree	Agree	Neither agree nor disagree
133	Yes,I have read the above and agree to participate in the study	Yes	Male	Age < 24	Netherlands	BSc		Yes	Yes	No	The Internet,Social media,Family and/or friends		Yes	Yes. Please, specify	Methylphenidate for ADHD	Methylphenidate,Caffeine		More than 1 month but less than 6 months	In a shop in The Netherlands		They activate me,They increase my attention,They increase my motivation to act		Sleeping problems,Headaches,Tremors		Yes	No	Agree	Somewhat agree	Agree	Somewhat disagree	Strongly agree	Somewhat agree	Somewhat agree	Disagree	Strongly agree	Neither agree nor disagree	-
134	Yes,I have read the above and agree to participate in the study	Yes	Female	Age ? 24	Other EU Countries	MSc		Yes	Yes	No	The Internet,Social media,Family and/or friends,other. Please, specify	documentaries	Yes	No		Amphetamine salt mixtures,Methylphenidate		2 years or more	Via a friend		They improve my short-term memory,They improve my long-term memory,They activate me,They increase my attention,They increase my motivation to act,They increase my creativity,Other. Please, specify	decrease anxiety/stress about failing. decreases risk of overstimulation. increase concentration/patience	Increased heart rate,Headaches,other: Please specify	decreased appetite. increased thirst/dry mouth	No	Yes	Strongly agree	Somewhat agree	Neither agree nor disagree	Neither agree nor disagree	Agree	Agree	Agree	Neither agree nor disagree	Strongly agree	Neither agree nor disagree	-
135	Yes,I have read the above and agree to participate in the study	Yes	Female	Age < 24	Non EU	BSc		Yes	No	No	Social media		No														Neither agree nor disagree	Somewhat agree	Somewhat disagree	Neither agree nor disagree	Neither agree nor disagree	Somewhat agree	Neither agree nor disagree	Somewhat disagree	Somewhat agree	Strongly agree	Doctors
136	Yes,I have read the above and agree to participate in the study	Yes	Male	Age < 24	Netherlands	BSc		No					No														Strongly disagree	Strongly disagree	Strongly disagree	Strongly disagree	Strongly disagree	Strongly disagree	Strongly disagree	Strongly disagree	Agree	Strongly disagree
137	Yes,I have read the above and agree to participate in the study	Yes	Female	Age ? 24	Non EU	MSc		No					No														Agree	Strongly disagree	Neither agree nor disagree	Neither agree nor disagree	Neither agree nor disagree	Neither agree nor disagree	Neither agree nor disagree	Neither agree nor disagree	Strongly agree	Somewhat disagree	Basic
138	Yes,I have read the above and agree to participate in the study	Yes	Male	Age < 24	Netherlands	MSc		Not sure	No	No	Family and/or friends		No														Strongly agree	Neither agree nor disagree	Neither agree nor disagree	Disagree	Neither agree nor disagree	Neither agree nor disagree	Neither agree nor disagree	Neither agree nor disagree	Neither agree nor disagree	Neither agree nor disagree
139	Yes,I have read the above and agree to participate in the study	Yes	Male	Age < 24	Netherlands	MSc		Yes	No	No	Social media,Family and/or friends		No														Neither agree nor disagree	Neither agree nor disagree	Neither agree nor disagree	Neither agree nor disagree	Neither agree nor disagree	Neither agree nor disagree	Neither agree nor disagree	Neither agree nor disagree	Neither agree nor disagree	Strongly agree	I dont have an opinion
140	Yes,I have read the above and agree to participate in the study	Yes	Male	Age < 24	Netherlands	BSc		Not sure	No	No	The Internet		No														Strongly agree	Somewhat disagree	Neither agree nor disagree	Somewhat agree	Disagree	Agree	Strongly agree	Somewhat agree	Strongly agree	Agree	Mother
141	Yes,I have read the above and agree to participate in the study	Yes	Male	Age < 24	Netherlands	MSc		Yes	No	Yes	Family and/or friends		No														Strongly agree	Agree	Neither agree nor disagree	Neither agree nor disagree	Disagree	Disagree	Disagree	Disagree	Strongly agree	Neither agree nor disagree	Non
142	Yes,I have read the above and agree to participate in the study	Yes	Female	Age ? 24	Non EU	MSc		Yes	No	Yes	Family and/or friends		No														Strongly agree	Strongly disagree	Neither agree nor disagree	Somewhat disagree	Somewhat disagree	Somewhat disagree	Somewhat disagree	Strongly disagree	Agree	Disagree	Blogs
143	Yes,I have read the above and agree to participate in the study	Yes	Female	Age < 24	Netherlands	MSc		Yes	No	No	The Internet,Social media,Family and/or friends		No														Agree	Somewhat agree	Somewhat agree	Neither agree nor disagree	Disagree	Somewhat disagree	Agree	Disagree	Agree	Agree	Traditional news media
144	Yes,I have read the above and agree to participate in the study	Yes	Female	Age < 24	Netherlands	MSc		Yes	No	No	Family and/or friends		No														Strongly agree	Disagree	Somewhat agree	Neither agree nor disagree	Agree	Somewhat agree	Somewhat agree	Somewhat disagree	Strongly agree	Neither agree nor disagree
145	Yes,I have read the above and agree to participate in the study	Yes	Prefer not to say	Age ? 24	Non EU	PhD		No					Not sure	No		Amphetamine salt mixtures,Modafinil,Caffeine,Guarana,Vinpocetine		2 years or more	Via a friend		They improve my short-term memory,They increase my attention,They increase my motivation to act		Increased respiratory rate,Decreased tolerance to physical activity,Vomiting,Tremors,other: Please specify,None		Yes	No	Agree	Somewhat agree	Neither agree nor disagree	Strongly disagree	Somewhat agree	Somewhat disagree	Neither agree nor disagree	Somewhat agree	Agree	Neither agree nor disagree
146	Yes,I have read the above and agree to participate in the study	Yes	Male	Age < 24	Netherlands	BSc		Yes	Yes	No	Family and/or friends,Pharmacy		Yes	Yes. Please, specify	For autism	Cobalamin (vitamin B12)		more than 6 months but less than 1 year	Other. Please specify	Farmacie	They activate me,They increase my attention		None		Yes	No	Strongly agree	Somewhat agree	Agree	Agree	Agree	Somewhat agree	Strongly agree	Somewhat disagree	Agree	Agree	Pearens
147	Yes,I have read the above and agree to participate in the study	Yes	Female	Age < 24	Netherlands	BSc		Yes	No	Yes	Family and/or friends		No														Strongly agree	Strongly disagree	Neither agree nor disagree	Somewhat disagree	Agree	Somewhat disagree	Neither agree nor disagree	Disagree	Strongly agree	Agree	Experience of friends and family
148	Yes,I have read the above and agree to participate in the study	Yes	Female	Age < 24	Netherlands	BSc		Not sure	No	Yes	other. Please, specify	Mainly fellow students talking about Ritalin or something similar for ADHD that they also use for these purposes. Don't know whether this falls in this category	No														Strongly agree	Disagree	Somewhat disagree	Neither agree nor disagree	Somewhat disagree	Somewhat disagree	Neither agree nor disagree	Somewhat disagree	Agree	Neither agree nor disagree
149	Yes,I have read the above and agree to participate in the study	Yes	Female	Age < 24	Netherlands	BSc		Yes	No	No	The Internet		No														Strongly agree	Strongly disagree	Neither agree nor disagree	Neither agree nor disagree	Agree	Somewhat agree	Somewhat agree	Somewhat disagree	Agree	Strongly agree	The farmacy
150	Yes,I have read the above and agree to participate in the study	Yes	Female	Age < 24	Netherlands	MSc		Yes	No	Yes	other. Please, specify	During courses	No														Strongly agree	Somewhat disagree	Somewhat disagree	Neither agree nor disagree	Somewhat agree	Somewhat disagree	Somewhat disagree	Disagree	Agree	Neither agree nor disagree
151	Yes,I have read the above and agree to participate in the study	Yes	Female	Age < 24	Netherlands	MSc		Yes	No	Yes	Social media,Family and/or friends		No														Strongly agree	Disagree	Somewhat disagree	Disagree	Disagree	Somewhat agree	Agree	Somewhat agree	Strongly agree	Neither agree nor disagree	None
152	Yes,I have read the above and agree to participate in the study	Yes	Female	Age ? 24	Netherlands	MSc		Yes	Yes	No	Family and/or friends		No														Agree	Somewhat disagree	Neither agree nor disagree	Neither agree nor disagree	Disagree	Somewhat agree	Neither agree nor disagree	Somewhat disagree	Somewhat agree	Neither agree nor disagree
153	Yes,I have read the above and agree to participate in the study	Yes	Female	Age < 24	Other EU Countries	BSc		No					No														Strongly agree	Strongly disagree	Neither agree nor disagree	Neither agree nor disagree	Somewhat disagree	Somewhat disagree	Somewhat agree	Disagree	Agree	Neither agree nor disagree	.
154	Yes,I have read the above and agree to participate in the study	Yes	Female	Age ? 24	Netherlands	MSc		Not sure	Yes	No	Family and/or friends		No														Strongly agree	Strongly disagree	Somewhat agree	Agree	Agree	Somewhat agree	Somewhat agree	Somewhat disagree	Somewhat agree	Neither agree nor disagree
155	Yes,I have read the above and agree to participate in the study	Yes	Male	Age < 24	Netherlands	MSc		Not sure	No	Yes	Family and/or friends		No														Strongly agree	Strongly disagree	Somewhat agree	Somewhat agree	Somewhat agree	Somewhat agree	Somewhat agree	Neither agree nor disagree	Strongly agree	Neither agree nor disagree
156	Yes,I have read the above and agree to participate in the study	Yes	Female	Age < 24	Netherlands	BSc		Not sure	No	Yes	The Internet,Social media		No														Strongly agree	Somewhat disagree	Neither agree nor disagree	Neither agree nor disagree	Disagree	Disagree	Disagree	Disagree	Strongly agree	Strongly agree	/
157	Yes,I have read the above and agree to participate in the study	Yes	Female	Age < 24	Netherlands	BSc		Not sure	Yes	Yes	Family and/or friends		Yes	No		Other. Please specify	ritalin	Less than 1 month	Via a friend		They improve my long-term memory,They increase my attention,They increase my motivation to act		None		No	Yes	Strongly agree	Agree	Agree	Neither agree nor disagree	Agree	Somewhat agree	Agree	Disagree	Agree	Neither agree nor disagree	friends
158	Yes,I have read the above and agree to participate in the study	Yes	Male	Age < 24	Netherlands	BSc		No					No														Agree	Disagree	Neither agree nor disagree	Neither agree nor disagree	Strongly agree	Agree	Agree	Somewhat agree	Strongly agree	Neither agree nor disagree
159	Yes,I have read the above and agree to participate in the study	Yes	Female	Age < 24	Netherlands	BSc		Not sure	No	No	Social media,Family and/or friends		No														Agree	Disagree	Somewhat disagree	Neither agree nor disagree	Disagree	Somewhat disagree	Somewhat agree	Somewhat agree	Strongly agree	Neither agree nor disagree
160	Yes,I have read the above and agree to participate in the study	Yes	Female	Age ? 24	Non EU	MSc		Not sure	Yes	No	Through commercials on tv		No														Strongly agree	Somewhat agree	Somewhat agree	Disagree	Somewhat agree	Agree	Disagree	Disagree	Agree	Somewhat agree	Oral recommendation
161	Yes,I have read the above and agree to participate in the study	Yes	Female	Age < 24	Netherlands	BSc		Yes	Yes	No	The Internet,Medical books		No														Strongly agree	Agree	Strongly agree	Somewhat agree	Somewhat agree	Disagree	Somewhat disagree	Strongly disagree	Strongly agree	Strongly agree	Medical subscription
162	Yes,I have read the above and agree to participate in the study	Yes	Male	Age ? 24	Netherlands	MSc		Yes	Yes	No	Family and/or friends		No														Strongly agree	Somewhat agree	Strongly agree	Agree	Neither agree nor disagree	Strongly agree	Somewhat agree	Disagree	Strongly agree	Neither agree nor disagree	None
163	Yes,I have read the above and agree to participate in the study	Yes	Male	Age < 24	Netherlands	BSc		Yes	No	No	other. Please, specify	This survey	No														Strongly agree	Disagree	Neither agree nor disagree	Somewhat agree	Agree	Agree	Agree	Disagree	Strongly agree	Strongly agree	Dikke bever
164	Yes,I have read the above and agree to participate in the study	Yes	Female	Age < 24	Netherlands	BSc		No					No														Strongly agree	Strongly disagree	Neither agree nor disagree	Neither agree nor disagree	Neither agree nor disagree	Disagree	Somewhat disagree	Strongly disagree	Agree	Neither agree nor disagree
165	Yes,I have read the above and agree to participate in the study	Yes	Male	Age ? 24	Other EU Countries	MSc		Not sure	No	No	The Internet		No														Neither agree nor disagree	Neither agree nor disagree	Neither agree nor disagree	Neither agree nor disagree	Neither agree nor disagree	Neither agree nor disagree	Neither agree nor disagree	Neither agree nor disagree	Neither agree nor disagree	Neither agree nor disagree
166	Yes,I have read the above and agree to participate in the study	Yes	Female	Age < 24	Netherlands	BSc		No					No														Strongly agree	Strongly disagree	Neither agree nor disagree	Neither agree nor disagree	Neither agree nor disagree	Neither agree nor disagree	Neither agree nor disagree	Neither agree nor disagree	Neither agree nor disagree	Neither agree nor disagree
167	Yes,I have read the above and agree to participate in the study	Yes	Female	Age ? 24	Non EU	MSc		Yes	Yes	Yes	The Internet,Social media,Family and/or friends		No														Strongly agree	Strongly disagree	Neither agree nor disagree	Somewhat disagree	Agree	Neither agree nor disagree	Disagree	Disagree	Somewhat agree	Strongly agree	Doctor
168	Yes,I have read the above and agree to participate in the study	Yes	Female	Age < 24	Netherlands	MSc		Yes	No	Yes	Social media		No														Strongly agree	Strongly disagree	Somewhat disagree	Somewhat disagree	Neither agree nor disagree	Neither agree nor disagree	Somewhat disagree	Strongly disagree	Agree	Somewhat agree	Family
169	Yes,I have read the above and agree to participate in the study	Yes	Male	Age < 24	Other EU Countries	BSc		Yes	Yes	Yes	The Internet,Social media,Family and/or friends		No														Strongly agree	Disagree	Disagree	Somewhat disagree	Somewhat agree	Somewhat agree	Agree	Somewhat agree	Agree	Neither agree nor disagree
170	Yes,I have read the above and agree to participate in the study	Yes	Female	Age ? 24	Other EU Countries	BSc		Yes	No	No	The Internet,Social media		No														Strongly agree	Somewhat disagree	Neither agree nor disagree	Neither agree nor disagree	Somewhat agree	Strongly disagree	Somewhat agree	Disagree	Agree	Neither agree nor disagree	Nothing to add
171	Yes,I have read the above and agree to participate in the study	Yes	Male	Age ? 24	Other EU Countries	MSc		Yes	No	No	Family and/or friends		No														Strongly agree	Disagree	Neither agree nor disagree	Neither agree nor disagree	Somewhat agree	Somewhat agree	Somewhat agree	Somewhat disagree	Somewhat agree	Neither agree nor disagree
172	Yes,I have read the above and agree to participate in the study	Yes	Male	Age ? 24	Netherlands	PhD		Not sure	No	Yes	The Internet,Social media		No														Agree	Somewhat disagree	Neither agree nor disagree	Neither agree nor disagree	Somewhat disagree	Somewhat disagree	Neither agree nor disagree	Strongly disagree	Strongly agree	Neither agree nor disagree
173	Yes,I have read the above and agree to participate in the study	Yes	Female	Age < 24	Other EU Countries	BSc		Yes	No	No	other. Please, specify	Movies	No														Strongly agree	Strongly disagree	Neither agree nor disagree	Neither agree nor disagree	Neither agree nor disagree	Disagree	Agree	Somewhat agree	Strongly agree	Neither agree nor disagree
174	Yes,I have read the above and agree to participate in the study	Yes	Female	Age < 24	Netherlands	BSc		No					No														Strongly agree	Strongly disagree	Disagree	Somewhat disagree	Somewhat agree	Somewhat disagree	Somewhat disagree	Disagree	Agree	Agree	Government sites
175	Yes,I have read the above and agree to participate in the study	Yes	Male	Age ? 24	Netherlands	BSc		Yes	Yes	No	Social media,Pharmacy		Yes	Yes. Please, specify	ADHD	Methylphenidate,Caffeine,Cobalamin (vitamin B12)		More than 1 year but less than 2 years	In a shop in The Netherlands		They increase my attention		Increased heart rate,Increased respiratory rate,Headaches,Overstimulation,Anxiety		No	Yes	Strongly agree	Agree	Somewhat agree	Somewhat disagree	Agree	Somewhat agree	Somewhat disagree	Disagree	Agree	Neither agree nor disagree
176	Yes,I have read the above and agree to participate in the study	Yes	Male	Age ? 24	Non EU	MSc		No					No														Strongly agree	Neither agree nor disagree	Neither agree nor disagree	Neither agree nor disagree	Somewhat agree	Somewhat disagree	Disagree	Disagree	Somewhat agree	Somewhat agree	Medical references
177	Yes,I have read the above and agree to participate in the study	Yes	Female	Age < 24	Netherlands	BSc		Yes	No	No	The Internet,Family and/or friends		No														Strongly agree	Disagree	Neither agree nor disagree	Neither agree nor disagree	Somewhat agree	Somewhat agree	Neither agree nor disagree	Somewhat disagree	Agree	Neither agree nor disagree
178	Yes,I have read the above and agree to participate in the study	Yes	Female	Age ? 24	Netherlands	BSc		No					No														Strongly agree	Strongly disagree	Neither agree nor disagree	Neither agree nor disagree	Disagree	Disagree	Somewhat agree	Strongly disagree	Strongly agree	Agree	Doctor
179	Yes,I have read the above and agree to participate in the study	Yes	Female	Age ? 24	Netherlands	MSc		Yes	Yes	No	Family and/or friends		Yes	Yes. Please, specify	I have ADHD so i get prescribed pills to help focus.	Other. Please specify	Dexamphetamine	more than 6 months but less than 1 year	Other. Please specify	Pharmacy	They increase my attention		other: Please specify	Loss of appetite	No	Yes	Strongly agree	Somewhat agree	Somewhat agree	Somewhat agree	Somewhat agree	Somewhat agree	Agree	Neither agree nor disagree	Agree	Neither agree nor disagree
180	Yes,I have read the above and agree to participate in the study	Yes	Female	Age < 24	Netherlands	MSc		Yes	No	No	other. Please, specify	University	No														Strongly agree	Somewhat agree	Strongly agree	Neither agree nor disagree	Agree	Agree	Disagree	Strongly disagree	Strongly agree	Neither agree nor disagree	Idk
181	Yes,I have read the above and agree to participate in the study	Yes	Female	Age ? 24	Other EU Countries	BSc		Yes	Yes	Yes	Family and/or friends		No														Strongly agree	Strongly disagree	Somewhat agree	Somewhat agree	Agree	Somewhat disagree	Disagree	Strongly disagree	Somewhat agree	Neither agree nor disagree	None
182	Yes,I have read the above and agree to participate in the study	Yes	Male	Age < 24	Netherlands	BSc		Yes	No	No	The Internet,Social media,Family and/or friends,Through commercials on tv		No														Strongly agree	Neither agree nor disagree	Somewhat disagree	Disagree	Somewhat agree	Somewhat agree	Somewhat disagree	Strongly disagree	Strongly agree	Strongly agree	D'n dokter
183	Yes,I have read the above and agree to participate in the study	Yes	Male	Age < 24	Other EU Countries	MSc		Yes	Yes	Yes	The Internet,Social media,Family and/or friends		Yes	No		Amphetamine salt mixtures,Methylphenidate,Modafinil,Caffeine,Cobalamin (vitamin B12),Guarana		Less than 1 month	Via a friend		They activate me,They increase my attention,They increase my motivation to act,They increase my creativity		Increased heart rate,Overstimulation,Anxiety		No	Yes	Strongly agree	Agree	Strongly agree	Agree	Agree	Agree	Agree	Somewhat disagree	Strongly agree	Neither agree nor disagree
184	Yes,I have read the above and agree to participate in the study	Yes	Male	Age < 24	Non EU	MSc		Yes	No	No	Family and/or friends		No														Agree	Disagree	Disagree	Neither agree nor disagree	Neither agree nor disagree	Neither agree nor disagree	Disagree	Neither agree nor disagree	Strongly agree	Somewhat agree	Proven medicine
185	Yes,I have read the above and agree to participate in the study	Yes	Female	Age ? 24	Other EU Countries	BSc		Yes	Yes	No	The Internet,Pharmacy		No														Strongly agree	Neither agree nor disagree	Neither agree nor disagree	Somewhat disagree	Somewhat agree	Somewhat agree	Somewhat agree	Disagree	Agree	Somewhat agree	Family
186	Yes,I have read the above and agree to participate in the study	Yes	Female	Age ? 24	Other EU Countries	MSc		No					No														Strongly agree	Strongly disagree	Neither agree nor disagree	Neither agree nor disagree	Neither agree nor disagree	Neither agree nor disagree	Somewhat disagree	Somewhat disagree	Somewhat agree	Neither agree nor disagree
187	Yes,I have read the above and agree to participate in the study	Yes	Female	Age < 24	Netherlands	MSc		No					No														Strongly agree	Disagree	Somewhat disagree	Neither agree nor disagree	Disagree	Disagree	Neither agree nor disagree	Disagree	Agree	Agree	News
188	Yes,I have read the above and agree to participate in the study	Yes	Female	Age < 24	Netherlands	BSc		Yes	No	No	The Internet,Family and/or friends		No														Strongly agree	Disagree	Somewhat agree	Neither agree nor disagree	Disagree	Somewhat agree	Somewhat agree	Somewhat disagree	Agree	Neither agree nor disagree
189	Yes,I have read the above and agree to participate in the study	Yes	Female	Age < 24	Netherlands	MSc		Yes		No	The Internet		No														Agree	Disagree	Somewhat agree	Neither agree nor disagree	Somewhat disagree	Somewhat disagree	Neither agree nor disagree	Disagree	Strongly agree	Agree	Government instances
190	Yes,I have read the above and agree to participate in the study	Yes	Female	Age < 24	Other EU Countries	MSc		Yes	No	No	Social media		No														Strongly agree	Disagree	Neither agree nor disagree	Somewhat disagree	Strongly disagree	Strongly disagree	Neither agree nor disagree	Strongly disagree	Agree	Neither agree nor disagree
191	Yes,I have read the above and agree to participate in the study	Yes	Male	Age < 24	Netherlands	BSc		Yes	Yes	No	The Internet,Social media,Through commercials on tv		Not sure	No		Caffeine		Less than 1 month	Via a friend		They activate me		Diarrhea,Headaches,Anxiety,Muscle aches		Yes	No	Somewhat agree	Disagree	Somewhat agree	Strongly agree	Somewhat agree	Strongly agree	Somewhat disagree	Somewhat agree	Strongly agree	Strongly agree	Parents
192	Yes,I have read the above and agree to participate in the study	Yes	Male	Age ? 24	Netherlands	BSc		Yes	Yes	Yes	The Internet,Family and/or friends,Pharmacy,Medical books,other. Please, specify	Personal Doctor	Yes
193	Yes,I have read the above and agree to participate in the study	Yes	Male	Age ? 24	Netherlands	BSc		Yes	Yes	No	The Internet,Medical books		Yes	No		Modafinil,Caffeine		Less than 1 month	Online-shop		They activate me		Increased heart rate,Sleeping problems,Headaches,Overstimulation,Tremors,Fatigue		No	Yes	Strongly agree	Agree	Agree	Somewhat agree	Neither agree nor disagree	Somewhat disagree	Somewhat agree	Disagree	Strongly agree	Neither agree nor disagree	YouTube
194	Yes,I have read the above and agree to participate in the study	Yes	Female	Age < 24	Netherlands	BSc		No					No														Strongly agree	Somewhat disagree	Somewhat disagree	Somewhat disagree	Neither agree nor disagree	Neither agree nor disagree	Somewhat agree	Disagree	Strongly agree	Neither agree nor disagree
195	Yes,I have read the above and agree to participate in the study	Yes	Female	Age < 24	Netherlands	BSc		Not sure	No	Yes	The Internet,Social media		No														Strongly agree	Somewhat disagree	Neither agree nor disagree	Neither agree nor disagree	Agree	Somewhat agree	Somewhat agree	Somewhat disagree	Strongly agree	Neither agree nor disagree
196	Yes,I have read the above and agree to participate in the study	Yes	Female	Age ? 24	Netherlands	PhD		Not sure	No	Yes	Social media,Family and/or friends		No														Strongly agree	Strongly disagree	Neither agree nor disagree	Neither agree nor disagree	Disagree	Somewhat disagree	Somewhat disagree	Somewhat disagree	Strongly agree	Neither agree nor disagree
197	Yes,I have read the above and agree to participate in the study	Yes	Female	Age < 24	Netherlands	BSc		Yes
198	Yes,I have read the above and agree to participate in the study	Yes	Male	Age < 24	Netherlands	BSc		No					No														Strongly agree	Strongly disagree	Strongly disagree	Strongly disagree	Strongly disagree	Strongly disagree	Strongly disagree	Strongly disagree	Strongly agree	Neither agree nor disagree	no one
199	Yes,I have read the above and agree to participate in the study	Yes	Female	Age < 24	Netherlands	BSc		No					No														Agree	Strongly disagree	Neither agree nor disagree	Neither agree nor disagree	Disagree	Somewhat disagree	Somewhat agree	Somewhat disagree	Somewhat agree	Neither agree nor disagree
200	Yes,I have read the above and agree to participate in the study	Yes	Female	Age < 24	Netherlands	BSc		Yes	No	No	The Internet,Social media,Family and/or friends		No
201	Yes,I have read the above and agree to participate in the study	Yes	Female	Age < 24	Non EU	BSc		Yes	Yes	No	Social media,Family and/or friends,Pharmacy		Yes	No		Other. Please specify	Sitkolin	Less than 1 month	Other. Please specify	Pharmacy	Other. Please, specify	I didn’t get either positively or negatively affected by them. Maybe its because i used them for a short period of time(less than one month)	None		No	No	Strongly agree	Agree	Somewhat agree	Somewhat agree	Somewhat agree	Somewhat agree	Neither agree nor disagree	Neither agree nor disagree	Agree	Strongly agree	Pharmacy/doctors
202	Yes,I have read the above and agree to participate in the study	Yes	Female	Age ? 24	Non EU	MSc		No					No
203	Yes,I have read the above and agree to participate in the study	Yes	Female	Age < 24	Non EU	BSc		Yes	No	No	The Internet,Social media		No														Agree	Disagree	Neither agree nor disagree	Neither agree nor disagree	Somewhat agree	Somewhat disagree	Somewhat agree	Neither agree nor disagree	Agree	Neither agree nor disagree	-
204	Yes,I have read the above and agree to participate in the study	Yes	Male	Age ? 24	Netherlands	MSc		Yes	Yes	No	The Internet,Family and/or friends,Pharmacy,Medical books		Yes	Yes. Please, specify	Ritalin	Methylphenidate		More than 1 month but less than 6 months	Other. Please specify	Pharmacy perscription	They improve my short-term memory,They improve my long-term memory,They activate me,They increase my attention		other: Please specify	Dry mouth	No	Yes	Strongly agree	Strongly agree	Agree	Neither agree nor disagree	Agree	Agree	Somewhat agree	Somewhat disagree	Agree	Agree	Medical proffessional
205	Yes,I have read the above and agree to participate in the study	Yes	Female	Age < 24	Netherlands	BSc		No					No														Strongly agree	Strongly disagree	Neither agree nor disagree	Somewhat disagree	Somewhat disagree	Disagree	Disagree	Strongly disagree	Agree	Neither agree nor disagree	-
206	Yes,I have read the above and agree to participate in the study	Yes	Male	Age < 24	Netherlands	BSc		Yes	No	No	The Internet,Family and/or friends		No														Agree	Somewhat disagree	Somewhat agree	Neither agree nor disagree	Agree	Agree	Somewhat agree	Somewhat disagree	Agree	Neither agree nor disagree	-
207	Yes,I have read the above and agree to participate in the study	Yes	Female	Age < 24	Netherlands	BSc		Yes	No	Yes	The Internet		No														Strongly agree	Strongly disagree	Neither agree nor disagree	Somewhat agree	Somewhat disagree	Somewhat agree	Agree	Neither agree nor disagree	Strongly agree	Neither agree nor disagree
208	Yes,I have read the above and agree to participate in the study	Yes	Female	Age < 24	Netherlands	BSc		Not sure	No	No	Social media		Not sure	No		Other. Please specify	None	Less than 1 month	Online-shop						No	No	Strongly agree	Somewhat disagree	Somewhat disagree	Somewhat disagree	Somewhat disagree	Somewhat disagree	Neither agree nor disagree	Strongly disagree	Agree	Neither agree nor disagree
209	Yes,I have read the above and agree to participate in the study	Yes	Female	Age < 24	Non EU	MSc		Yes	No	No	The Internet,Social media,other. Please, specify	series	No														Strongly agree	Neither agree nor disagree	Somewhat agree	Neither agree nor disagree	Somewhat disagree	Somewhat disagree	Somewhat agree	Neither agree nor disagree	Agree	Somewhat disagree	series
210	Yes,I have read the above and agree to participate in the study	Yes	Female	Age < 24	Netherlands	BSc		Not sure	No	No	Social media,Through commercials on tv		No
211	Yes,I have read the above and agree to participate in the study	Yes	Female	Age < 24	Non EU	BSc		Not sure	No	No	The Internet		No
212	Yes,I have read the above and agree to participate in the study	Yes	Female	Age ? 24	Non EU	PhD		No					No														Agree	Strongly disagree	Disagree	Disagree	Strongly disagree	Strongly disagree	Disagree	Strongly disagree	Somewhat disagree	Strongly disagree
213	Yes,I have read the above and agree to participate in the study	Yes	Female	Age < 24	Netherlands	BSc		Yes	No	No	Social media,Family and/or friends		No														Strongly agree	Somewhat disagree	Somewhat disagree	Somewhat disagree	Disagree	Neither agree nor disagree	Somewhat agree	Disagree	Agree	Neither agree nor disagree	Friends
214	Yes,I have read the above and agree to participate in the study	Yes	Male	Age ? 24	Other EU Countries	MSc		No					No														Agree	Strongly disagree	Somewhat disagree	Disagree	Somewhat disagree	Somewhat agree	Somewhat agree	Disagree	Agree	Agree	established media newssources
215	Yes,I have read the above and agree to participate in the study	Yes	Female	Age ? 24	Netherlands	PhD		Not sure	No	No	Family and/or friends		No														Agree	Disagree	Neither agree nor disagree	Disagree	Disagree	Somewhat disagree	Somewhat agree	Disagree	Agree	Neither agree nor disagree
216	Yes,I have read the above and agree to participate in the study	Yes	Female	Age ? 24	Other EU Countries	MSc		Yes	No	Yes	Social media		No														Strongly agree	Disagree	Somewhat disagree	Somewhat disagree	Strongly disagree	Disagree	Disagree	Strongly disagree	Neither agree nor disagree	Agree	scientific literature
217	Yes,I have read the above and agree to participate in the study	Yes	Female	Age < 24	Non EU	BSc		No					No														Strongly agree	Disagree	Neither agree nor disagree	Agree	Agree	Agree	Somewhat agree	Somewhat disagree	Agree	Neither agree nor disagree	-
218	Yes,I have read the above and agree to participate in the study	Yes	Male	Age ? 24	Netherlands	BSc		Yes	No	No	The Internet,Social media,Family and/or friends		No														Strongly agree	Disagree	Somewhat disagree	Neither agree nor disagree	Neither agree nor disagree	Neither agree nor disagree	Somewhat agree	Somewhat disagree	Agree	Neither agree nor disagree
219	Yes,I have read the above and agree to participate in the study	Yes	Female	Age ? 24	Netherlands	MSc		Not sure	Yes	No	Family and/or friends		Yes	No		Amphetamine salt mixtures,Caffeine,Cobalamin (vitamin B12),Pyridoxine (vitamin B6)		Less than 1 month	In a shop in The Netherlands		Other. Please, specify	None	None		No	Yes
220	Yes,I have read the above and agree to participate in the study	Yes	Female	Age < 24	Netherlands	MSc		No					No														Strongly agree	Strongly disagree	Neither agree nor disagree	Somewhat agree	Somewhat agree	Somewhat agree	Somewhat agree	Somewhat disagree	Strongly agree	Strongly disagree	Influencers
221	Yes,I have read the above and agree to participate in the study	Yes	Male	Age < 24	Netherlands	BSc		Yes	No	No	The Internet,Social media,Family and/or friends		No														Strongly agree	Strongly disagree	Neither agree nor disagree	Neither agree nor disagree	Agree	Somewhat agree	Somewhat disagree	Disagree	Agree	Agree	Pharmacies
222	Yes,I have read the above and agree to participate in the study	Yes	Female	Age < 24	Netherlands	BSc		No					Not sure
223	Yes,I have read the above and agree to participate in the study	Yes	Female	Age ? 24	Netherlands	MSc		Yes	No	Yes	Social media		No														Strongly agree	Strongly disagree	Neither agree nor disagree	Disagree	Somewhat agree	Neither agree nor disagree	Neither agree nor disagree	Strongly disagree	Agree	Agree	Medical doctors
224	Yes,I have read the above and agree to participate in the study	Yes	Male	Age < 24	Netherlands	BSc		Yes	No	Yes	Family and/or friends		No
225	Yes,I have read the above and agree to participate in the study	Yes	Female	Age < 24	Netherlands	MSc		No					No														Agree	Strongly disagree	Neither agree nor disagree	Neither agree nor disagree	Somewhat disagree	Disagree	Agree	Disagree	Strongly agree	Neither agree nor disagree
226	Yes,I have read the above and agree to participate in the study	Yes	Female	Age < 24	Netherlands	BSc		No					No
227	Yes,I have read the above and agree to participate in the study	Yes	Female	Age < 24	Netherlands	MSc		Yes	No	Yes	The Internet,Family and/or friends		No														Strongly agree	Strongly disagree	Disagree	Neither agree nor disagree	Agree	Somewhat agree	Somewhat agree	Disagree	Strongly agree	Strongly disagree	The dealer/supplier
228	Yes,I have read the above and agree to participate in the study	Yes	Male	Age ? 24	Other EU Countries	MSc		No					No														Strongly agree	Somewhat disagree	Neither agree nor disagree	Somewhat disagree	Neither agree nor disagree	Neither agree nor disagree	Somewhat disagree	Disagree	Somewhat agree	Neither agree nor disagree
229	Yes,I have read the above and agree to participate in the study	Yes	Male	Age < 24	Netherlands	BSc		No					No														Strongly agree	Strongly disagree	Neither agree nor disagree	Neither agree nor disagree	Strongly disagree	Strongly disagree	Strongly disagree	Strongly disagree	Somewhat agree	Somewhat disagree	RIVM
230	Yes,I have read the above and agree to participate in the study	Yes	Female	Age < 24	Netherlands	MSc		No					No														Strongly agree	Strongly disagree	Neither agree nor disagree	Neither agree nor disagree	Somewhat agree	Agree	Somewhat agree	Somewhat agree	Agree	Neither agree nor disagree
231	Yes,I have read the above and agree to participate in the study	Yes	Female	Age < 24	Netherlands	MSc		No					No														Strongly agree	Disagree	Neither agree nor disagree	Somewhat disagree	Somewhat agree	Somewhat disagree	Neither agree nor disagree	Disagree	Agree	Neither agree nor disagree
232	Yes,I have read the above and agree to participate in the study	Yes	Male	Age < 24	Netherlands	BSc		No					No														Agree	Strongly disagree	Neither agree nor disagree	Neither agree nor disagree	Neither agree nor disagree	Neither agree nor disagree	Somewhat disagree	Disagree	Somewhat agree	Neither agree nor disagree
233	Yes,I have read the above and agree to participate in the study	Yes	Female	Age < 24	Netherlands	MSc		Yes	No	Yes	The Internet,Through commercials on tv,other. Please, specify	Other studies related to supplements in foods	No														Agree	Neither agree nor disagree	Somewhat agree	Disagree	Somewhat agree	Somewhat agree	Neither agree nor disagree	Somewhat disagree	Agree	Neither agree nor disagree
234	Yes,I have read the above and agree to participate in the study	Yes	Prefer not to say	Age ? 24	Netherlands	MSc		No					Not sure
235	Yes,I have read the above and agree to participate in the study	Yes	Female	Age < 24	Netherlands	MSc		Not sure	No	Yes	Family and/or friends		No														Somewhat agree	Strongly agree	Disagree	Disagree	Neither agree nor disagree	Disagree	Agree	Strongly disagree	Strongly agree	Strongly agree
236	Yes,I have read the above and agree to participate in the study	Yes	Female	Age < 24	Netherlands	BSc		No					No														Strongly agree	Strongly disagree	Neither agree nor disagree	Neither agree nor disagree	Neither agree nor disagree	Neither agree nor disagree	Neither agree nor disagree	Disagree	Strongly agree	Neither agree nor disagree
237	Yes,I have read the above and agree to participate in the study	Yes	Female	Age ? 24	Netherlands	MSc		No					No														Strongly agree	Strongly disagree	Neither agree nor disagree	Neither agree nor disagree	Agree	Agree	Somewhat agree	Somewhat disagree	Strongly agree	Neither agree nor disagree
238	Yes,I have read the above and agree to participate in the study	Yes	Female	Age < 24	Other EU Countries	MSc		Yes	Yes	No	The Internet,Family and/or friends		Yes	No		Cobalamin (vitamin B12),Pyridoxine (vitamin B6)		Less than 1 month	In a shop abroad		Other. Please, specify	None	other: Please specify,None		No	Yes	Strongly agree	Strongly disagree	Somewhat disagree	Disagree	Neither agree nor disagree	Somewhat disagree	Strongly disagree	Strongly disagree	Strongly agree	Neither agree nor disagree	None
239	Yes,I have read the above and agree to participate in the study	Yes	Female	Age < 24	Netherlands	BSc		No					No														Agree	Strongly disagree	Somewhat agree	Neither agree nor disagree	Somewhat agree	Strongly agree	Agree	Disagree	Agree	Neither agree nor disagree
240	Yes,I have read the above and agree to participate in the study	Yes	Male	Age < 24	Other EU Countries	MSc		No					No														Strongly agree	Strongly disagree	Neither agree nor disagree	Neither agree nor disagree	Disagree	Disagree	Somewhat agree	Disagree	Agree	Neither agree nor disagree	Don't know
241	Yes,I have read the above and agree to participate in the study	Yes	Female	Age < 24	Netherlands	BSc		Not sure	No	No	Family and/or friends		No														Neither agree nor disagree	Strongly disagree	Neither agree nor disagree	Somewhat disagree	Agree	Agree	Somewhat agree	Neither agree nor disagree	Strongly agree	Neither agree nor disagree	NA
242	Yes,I have read the above and agree to participate in the study	Yes	Female	Age < 24	Netherlands	Other	Pre-Master	Not sure	No	No	The Internet		Not sure
243	Yes,I have read the above and agree to participate in the study	Yes	Female	Age ? 24	Netherlands	MSc		Yes	Yes	No	Family and/or friends,Pharmacy,Medical books		No														Strongly agree	Disagree	Disagree	Neither agree nor disagree	Strongly disagree	Strongly disagree	Strongly disagree	Strongly disagree	Strongly agree	Neither agree nor disagree	O
244	Yes,I have read the above and agree to participate in the study	Yes	Female	Age < 24	Netherlands	BSc		Yes	No	Yes	The Internet,Social media,Family and/or friends		No														Strongly agree	Disagree	Somewhat agree	Neither agree nor disagree	Somewhat agree	Somewhat agree	Somewhat agree	Somewhat agree	Strongly agree	Neither agree nor disagree	-
245	Yes,I have read the above and agree to participate in the study	Yes	Prefer not to say	Age < 24	Other EU Countries	Other	Pre master	Yes	No	Yes	The Internet,Social media		No														Strongly agree	Disagree	Neither agree nor disagree	Somewhat disagree	Neither agree nor disagree	Somewhat disagree	Strongly disagree	Strongly disagree	Somewhat agree	Neither agree nor disagree
246	Yes,I have read the above and agree to participate in the study	Yes	Female	Age < 24	Netherlands	MSc		Not sure	No	Yes	other. Please, specify	Nowhere	No														Strongly agree	Disagree	Somewhat agree	Somewhat disagree	Agree	Neither agree nor disagree	Neither agree nor disagree	Somewhat disagree	Agree	Somewhat agree	My mom
247	Yes,I have read the above and agree to participate in the study	Yes	Female	Age ? 24	Other EU Countries	BSc		No					No
248	Yes,I have read the above and agree to participate in the study	Yes	Female	Age < 24	Netherlands	BSc		Yes	No	Yes	Social media,Family and/or friends		No														Strongly agree	Disagree	Somewhat disagree	Neither agree nor disagree	Somewhat agree	Somewhat disagree	Somewhat disagree	Disagree	Agree	Neither agree nor disagree
249	Yes,I have read the above and agree to participate in the study	Yes	Male	Age ? 24	Non EU	BSc		Not sure	Yes	Yes	The Internet,Family and/or friends		No														Agree	Somewhat agree	Neither agree nor disagree	Neither agree nor disagree	Neither agree nor disagree	Somewhat agree	Somewhat agree	Somewhat disagree	Somewhat agree	Neither agree nor disagree
250	Yes,I have read the above and agree to participate in the study	Yes	Male	Age < 24	Non EU	BSc		No					No														Strongly agree	Disagree	Neither agree nor disagree	Neither agree nor disagree	Somewhat agree	Disagree	Somewhat agree	Disagree	Strongly agree	Neither agree nor disagree
251	Yes,I have read the above and agree to participate in the study	Yes	Male	Age < 24	Netherlands	BSc		Yes	No	No	The Internet,Social media,Medical books		Yes	Yes. Please, specify	I had anti ADD pills when i was young	Amphetamine salt mixtures		more than 6 months but less than 1 year	Other. Please specify	Pharmacy	They increase my attention		Increased heart rate,Anxiety		No	No	Strongly agree	Disagree	Somewhat agree	Agree	Disagree	Somewhat agree	Somewhat agree	Somewhat disagree	Strongly agree	Neither agree nor disagree
252	Yes,I have read the above and agree to participate in the study	Yes	Female	Age ? 24	Non EU	MSc		No					Not sure	No		Cobalamin (vitamin B12)		More than 1 month but less than 6 months	In a shop abroad		They improve my short-term memory,They improve my long-term memory		None		Yes	Yes
253	Yes,I have read the above and agree to participate in the study	Yes	Female	Age < 24	Netherlands	MSc		Not sure	No	No			Not sure	No		Caffeine		Less than 1 month	In a shop in The Netherlands		They activate me		None		Yes	No
254	Yes,I have read the above and agree to participate in the study	Yes	Male	Age ? 24	Non EU	MSc		Not sure	No	Yes	Through commercials on tv		Not sure	No		Caffeine		Less than 1 month	In a shop in The Netherlands		They increase my attention,They increase my motivation to act		Increased heart rate		Yes	No	Strongly agree	Somewhat agree	Neither agree nor disagree	Neither agree nor disagree	Agree	Somewhat agree	Somewhat agree	Neither agree nor disagree	Strongly agree	Neither agree nor disagree	Advertisement
255	Yes,I have read the above and agree to participate in the study	Yes	Female	Age < 24	Netherlands	MSc		Yes	No	No	The Internet,other. Please, specify	University	No														Agree	Somewhat disagree	Neither agree nor disagree	Neither agree nor disagree	Agree	Somewhat agree	Agree	Neither agree nor disagree	Strongly agree	Neither agree nor disagree
256	Yes,I have read the above and agree to participate in the study	Yes	Male	Age < 24	Netherlands	BSc		No					No														Strongly agree	Disagree	Somewhat disagree	Neither agree nor disagree	Disagree	Somewhat agree	Somewhat disagree	Neither agree nor disagree	Agree	Somewhat agree	Friends
257	Yes,I have read the above and agree to participate in the study	Yes	Male	Age < 24	Other EU Countries	MSc		Yes	Yes	No	The Internet,Social media,Family and/or friends,Through commercials on tv		No														Strongly agree	Disagree	Somewhat agree	Neither agree nor disagree	Somewhat agree	Somewhat agree	Disagree	Strongly disagree	Strongly agree	Strongly agree	Doctors
258	Yes,I have read the above and agree to participate in the study	Yes	Female	Age < 24	Netherlands	BSc		No					No														Strongly agree	Disagree	Somewhat disagree	Neither agree nor disagree	Somewhat disagree	Neither agree nor disagree	Somewhat disagree	Neither agree nor disagree	Neither agree nor disagree	Neither agree nor disagree
259	Yes,I have read the above and agree to participate in the study	Yes	Female	Age < 24	Other EU Countries	MSc		Yes	No	No	Social media,Family and/or friends,Through commercials on tv		No														Strongly agree	Strongly disagree	Somewhat disagree	Disagree	Neither agree nor disagree	Agree	Somewhat agree	Disagree	Strongly agree	Neither agree nor disagree	?
260	Yes,I have read the above and agree to participate in the study	Yes	Female	Age ? 24	Non EU	BSc		Yes	No	No	Family and/or friends		No														Strongly agree	Disagree	Neither agree nor disagree	Somewhat agree	Somewhat agree	Somewhat disagree	Disagree	Disagree	Strongly agree	Agree	Expert recommendation
261	Yes,I have read the above and agree to participate in the study	Yes	Female	Age ? 24	Netherlands	MSc		Not sure	Yes	No			Yes	Yes. Please, specify	Dexamfetamine en ritalin	Amphetamine salt mixtures,Methylphenidate,Caffeine		2 years or more	Other. Please specify	Doctor	They improve my short-term memory,They activate me,They increase my attention,They increase my motivation to act		Increased heart rate,Increased respiratory rate,Memory and concentration disturbances,Decreased tolerance to physical activity,Sleeping problems,Headaches,Overstimulation,Anxiety,Muscle aches,Tremors,Fatigue,other: Please specify	Depressed/bad mood feelings at night	No	No	Strongly agree	Somewhat agree	Strongly disagree	Disagree	Somewhat agree	Somewhat agree	Disagree	Disagree	Somewhat agree	Strongly disagree	Doctor
262	Yes,I have read the above and agree to participate in the study	Yes	Female	Age ? 24	Netherlands	MSc		Yes	No	Yes	other. Please, specify	Tv shows	No														Strongly agree	Strongly disagree	Disagree	Neither agree nor disagree	Disagree	Neither agree nor disagree	Somewhat agree	Somewhat disagree	Agree	Neither agree nor disagree	???
263	Yes,I have read the above and agree to participate in the study	Yes	Female	Age ? 24	Netherlands	MSc		Yes	No	Yes	Through commercials on tv		No
264	Yes,I have read the above and agree to participate in the study	Yes	Female	Age ? 24	Netherlands	PhD		No					No														Agree	Disagree	Neither agree nor disagree	Neither agree nor disagree	Neither agree nor disagree	Neither agree nor disagree	Neither agree nor disagree	Strongly disagree	Agree	Neither agree nor disagree	No
265	Yes,I have read the above and agree to participate in the study	Yes	Female	Age ? 24	Non EU	MSc		Yes	Yes	No	The Internet,Social media		No														Strongly agree	Somewhat disagree	Neither agree nor disagree	Neither agree nor disagree	Somewhat disagree	Somewhat agree	Neither agree nor disagree	Neither agree nor disagree	Agree	Neither agree nor disagree	None
266	Yes,I have read the above and agree to participate in the study	Yes	Female	Age < 24	Netherlands	BSc		Not sure	No	Yes	Family and/or friends		No														Strongly agree	Strongly disagree	Neither agree nor disagree	Neither agree nor disagree	Somewhat disagree	Somewhat disagree	Somewhat agree	Neither agree nor disagree	Agree	Agree	Family
267	Yes,I have read the above and agree to participate in the study	Yes	Female	Age < 24	Netherlands	BSc		No					No														Agree	Disagree	Neither agree nor disagree	Neither agree nor disagree	Disagree	Neither agree nor disagree	Neither agree nor disagree	Somewhat disagree	Agree	Neither agree nor disagree
268	Yes,I have read the above and agree to participate in the study	Yes	Male	Age < 24	Netherlands	BSc		No					No														Agree	Disagree	Neither agree nor disagree	Somewhat disagree	Somewhat agree	Agree	Somewhat agree	Somewhat disagree	Agree	Neither agree nor disagree
269	Yes,I have read the above and agree to participate in the study	Yes	Male	Age < 24	Netherlands	MSc		No					No
270	Yes,I have read the above and agree to participate in the study	Yes	Female	Age < 24	Non EU	MSc		Yes	No	Yes	The Internet,Pharmacy		No														Strongly agree	Disagree	Neither agree nor disagree	Neither agree nor disagree	Disagree	Somewhat agree	Neither agree nor disagree	Neither agree nor disagree	Strongly agree	Somewhat agree	Books and journals
271	Yes,I have read the above and agree to participate in the study	Yes	Female	Age ? 24	Other EU Countries	BSc		Yes	Yes	No	The Internet,Social media,Family and/or friends,other. Please, specify	Podcasts	Yes	No		Methylphenidate,Other. Please specify	Ginko	Less than 1 month	Online-shop		They increase my attention,They increase my motivation to act		Headaches,Anxiety,other: Please specify	Nausea	No	Yes	Strongly agree	Somewhat agree	Neither agree nor disagree	Neither agree nor disagree	Somewhat agree	Somewhat agree	Somewhat agree	Neither agree nor disagree	Agree	Agree
272	Yes,I have read the above and agree to participate in the study	Yes	Female	Age ? 24	Netherlands	PhD		Not sure	No	No	other. Please, specify	I said not sure… it just sounds familiar	No														Agree	Strongly disagree	Somewhat disagree	Neither agree nor disagree	Agree	Somewhat agree	Somewhat agree	Somewhat disagree	Strongly agree	Strongly agree	No
273	Yes,I have read the above and agree to participate in the study	Yes	Female	Age ? 24	Netherlands	MSc		No					No														Strongly agree	Disagree	Neither agree nor disagree	Somewhat disagree	Somewhat disagree	Somewhat disagree	Neither agree nor disagree	Somewhat disagree	Somewhat agree	Neither agree nor disagree
274	Yes,I have read the above and agree to participate in the study	Yes	Female	Age ? 24	Netherlands	MSc		Yes	No	Yes	Social media,Family and/or friends,other. Please, specify	The news	No														Strongly agree	Disagree	Disagree	Neither agree nor disagree	Strongly agree	Strongly agree	Somewhat agree	Somewhat agree	Agree	Neither agree nor disagree	-
275	Yes,I have read the above and agree to participate in the study	Yes	Female	Age ? 24	Netherlands	PhD		Yes	No	Yes	The Internet		No														Strongly agree	Strongly disagree	Somewhat disagree	Neither agree nor disagree	Disagree	Strongly disagree	Neither agree nor disagree	Strongly disagree	Strongly agree	Neither agree nor disagree	-
276	Yes,I have read the above and agree to participate in the study	Yes	Female	Age < 24	Netherlands	BSc		No					No
277	Yes,I have read the above and agree to participate in the study	Yes	Prefer not to say	Age ? 24	Netherlands	MSc		Yes	No	No	Family and/or friends		No
278	Yes,I have read the above and agree to participate in the study	Yes	Female	Age ? 24	Netherlands	PhD		Yes	No	Yes	The Internet		No														Strongly agree	Strongly disagree	Disagree	Somewhat agree	Strongly disagree	Somewhat agree	Agree	Strongly disagree	Strongly agree	Neither agree nor disagree	none
279	Yes,I have read the above and agree to participate in the study	Yes	Female	Age ? 24	Netherlands	PhD		No					No														Strongly agree	Strongly disagree	Strongly disagree	Neither agree nor disagree	Strongly disagree	Strongly disagree	Disagree	Strongly disagree	Somewhat agree	Neither agree nor disagree	Goverment
280	Yes,I have read the above and agree to participate in the study	Yes	Female	Age ? 24	Netherlands	PhD		Yes	No	Yes	The Internet		No														Agree	Disagree	Neither agree nor disagree	Neither agree nor disagree	Neither agree nor disagree	Somewhat agree	Agree	Disagree	Strongly agree	Neither agree nor disagree	None
281	Yes,I have read the above and agree to participate in the study	Yes	Female	Age ? 24	Other EU Countries	PhD		Yes	No	Yes	The Internet		No														Strongly agree	Somewhat disagree	Somewhat disagree	Neither agree nor disagree	Somewhat disagree	Somewhat disagree	Somewhat agree	Somewhat disagree	Strongly agree	Somewhat agree	Medical advice
282	Yes,I have read the above and agree to participate in the study	Yes	Female	Age ? 24	Netherlands	MSc		Yes	No	Yes	The Internet,Social media		No														Strongly agree	Somewhat agree	Neither agree nor disagree	Somewhat disagree	Somewhat agree	Agree	Agree	Strongly disagree	Strongly agree	Neither agree nor disagree
283	Yes,I have read the above and agree to participate in the study	Yes	Female	Age ? 24	Netherlands	PhD		Not sure	No	Yes			No														Neither agree nor disagree	Strongly disagree	Neither agree nor disagree	Disagree	Disagree	Somewhat disagree	Disagree	Strongly disagree	Somewhat agree	Neither agree nor disagree	Na
284	Yes,I have read the above and agree to participate in the study	Yes	Female	Age ? 24	Non EU	MSc		No					No														Agree	Somewhat agree	Agree	Neither agree nor disagree	Agree	Agree	Agree	Somewhat disagree	Agree	Neither agree nor disagree
285	Yes,I have read the above and agree to participate in the study	Yes	Female	Age ? 24	Non EU	MSc		Not sure	No	No			Not sure
286	Yes,I have read the above and agree to participate in the study	Yes	Female	Age < 24	Netherlands	MSc		Yes	Yes	No	Family and/or friends		Not sure	Yes. Please, specify	Dexamfetamine	Other. Please specify	Dexamfetamine	More than 1 year but less than 2 years	Other. Please specify	Pharmacy	Other. Please, specify	Helps structuring thoughts and tasks	Increased heart rate,other: Please specify	Weight loss, increased blood pressure	No	No	Strongly agree	Strongly disagree	Somewhat agree	Somewhat disagree	Agree	Somewhat agree	Somewhat agree	Somewhat disagree	Somewhat agree	Somewhat disagree	Psychiatrist
287	Yes,I have read the above and agree to participate in the study	Yes	Female	Age ? 24	Netherlands	MSc		Yes	No	No	Family and/or friends		No														Strongly agree	Disagree	Somewhat disagree	Somewhat disagree	Disagree	Somewhat agree	Disagree	Strongly disagree	Agree	Somewhat disagree
288	Yes,I have read the above and agree to participate in the study	Yes	Female	Age ? 24	Non EU	MSc		No					No														Strongly agree	Neither agree nor disagree	Neither agree nor disagree	Neither agree nor disagree	Neither agree nor disagree	Agree	Strongly agree	Agree	Strongly agree	Neither agree nor disagree	-
